# Supplementary material for: Transcription analysis of the responses of porcine heart to Erysipelothrix rhusiopathiae
Source: PLoS One. 2017 Oct 4;12(10):e0185548. doi: 10.1371/journal.pone.0185548 (PMC5627920; doi:10.1371/journal.pone.0185548)
Supplement: S1 File — (XLSX) [file pone.0185548.s001.xlsx]

## Sheet: SE38VS.PBS
mRNA Accession	p-value	FCAbsolute	regulation	Gene Description	Gene Symbol	GO Biological Process ID	GO Biological Process Term	GO Cellular Component ID	GO Cellular Component Term	GO Molecular Function ID	GO Molecular Function Term	GO(Avadis)	mRNA Source	mRna - Description	Start	Stop
ENSSSCT00000025773	0.00466265	2.37955	down	palmitoyltransferase ZDHHC2-like	ZDHHC2	GO:0007275	multicellular organismal development	GO:0016020	membrane	GO:0004872 // GO:0046872 // GO:0008270	receptor activity // metal ion binding // zinc ion binding	GO:0007275|GO:0016020|GO:0004872|GO:0046872|GO:0008270	ENSEMBL	cdna:known chromosome:Sscrofa10.2:17:5282501:5322408:1 gene:ENSSSCG00000006982 gene_biotype:protein_coding transcript_biotype:protein_coding	4632474	4668850
XM_003128950	0.00811515	2.26825	down	protein YIPF7-like	YIPF7	---	---	---	---	---	---		RefSeq	PREDICTED: Sus scrofa protein YIPF7-like (LOC100516500), mRNA.	29992020	30017706
JN896312	0.0149935	5.71595	down	xanthine dehydrogenase	XDH	---	negative regulation of protein phosphorylation // negative regulation of endothelial cell proliferation // activation of cysteine-type endopeptidase activity involved in apoptotic process // lactation // xanthine catabolic process // negative regulation of gene expression // regulation of epithelial cell differentiation // negative regulation of endothelial cell differentiation // negative regula…	GO:0005615	extracellular space	---	catalytic activity // xanthine dehydrogenase activity // xanthine oxidase activity // iron ion binding // protein binding // UDP-N-acetylmuramate dehydrogenase activity // electron carrier activity // oxidoreductase activity // oxidoreductase activity, acting on CH-OH group of donors // protein homodimerization activity // molybdopterin cofactor binding // metal ion binding // flavin adenine dinu…		GenBank	Sus scrofa XDH xanthine dehydrogenase (XO) mRNA, complete cds.	101265909	101330650
XM_003131570	0.00606225	2.715	down	WAP, kazal, immunoglobulin, kunitz and NTR domain-containing protein 2-like	WFIKKN2	---	---	---	---	---	---		RefSeq	PREDICTED: Sus scrofa WAP, kazal, immunoglobulin, kunitz and NTR domain-containing protein 2-like (LOC100512012), mRNA.	23879855	23884702
AK395323	0.0155245	2.00926	down	tetraspanin-18-like	TSPAN18	---	---	---	---	---	---		GenBank	Sus scrofa mRNA, clone: OVRM10188G01, expressed in ovary.	15945113	15958192
AK396511	0.0146882	2.05061	down	targeting protein for Xklp2	TPX2	---	---	---	---	---	---		GenBank	Sus scrofa mRNA, clone: PST010043A06, expressed in prostate.	37571040	37594704
ENSSSCT00000019023	0.0167775	2.4457	down	topoisomersae II	TOPOII	GO:0007059 // GO:0006259 // GO:0006265 // GO:0006266 // GO:0006974 // GO:0030261 // GO:0030263 // GO:0040016 // GO:0043065 // GO:0045070 // GO:0045870 // GO:0045944 // GO:0006265	chromosome segregation // DNA metabolic process // DNA topological change // DNA ligation // response to DNA damage stimulus // chromosome condensation // apoptotic chromosome condensation // embryonic cleavage // positive regulation of apoptotic process // positive regulation of viral genome replication // positive regulation of retroviral genome replication // positive regulation of transcripti…	GO:0000228 // GO:0000793 // GO:0005634 // GO:0005654 // GO:0005694 // GO:0005730 // GO:0005814 // GO:0009330 // GO:0043234	nuclear chromosome // condensed chromosome // nucleus // nucleoplasm // chromosome // nucleolus // centriole // DNA topoisomerase complex (ATP-hydrolyzing) // protein complex	GO:0000166 // GO:0005515 // GO:0003677 // GO:0003682 // GO:0003916 // GO:0003918 // GO:0005080 // GO:0005524 // GO:0008022 // GO:0008094 // GO:0008144 // GO:0016853 // GO:0019899 // GO:0042803 // GO:0042826 // GO:0043130 // GO:0046982 // GO:0000287 // GO:0000287 // GO:0003918 // GO:0008301 // GO:0008301 // GO:0046872	nucleotide binding // protein binding // DNA binding // chromatin binding // DNA topoisomerase activity // DNA topoisomerase type II (ATP-hydrolyzing) activity // protein kinase C binding // ATP binding // protein C-terminus binding // DNA-dependent ATPase activity // drug binding // isomerase activity // enzyme binding // protein homodimerization activity // histone deacetylase binding // ubiqui…	GO:0007059|GO:0006259|GO:0006265|GO:0006266|GO:0006974|GO:0030261|GO:0030263|GO:0040016|GO:0043065|GO:0045070|GO:0045870|GO:0045944|GO:0006265|GO:0000228|GO:0000793|GO:0005634|GO:0005654|GO:0005694|GO:0005730|GO:0005814|GO:0009330|GO:0043234|GO:0000166|GO:0005515|GO:0003677|GO:0003682|GO:0003916|GO:0003918|GO:0005080|GO:0005524|GO:0008022|GO:0008094|GO:0008144|GO:0016853|GO:0019899|GO:0042803|GO:…	ENSEMBL	cdna:known chromosome:Sscrofa10.2:12:22310214:22337485:1 gene:ENSSSCG00000017473 gene_biotype:protein_coding transcript_biotype:protein_coding	19831692	19858974
ENSSSCT00000027673	0.00908206	2.44653	down	thymosin beta-15A-like	TMSB15A	GO:0042989 // GO:0030036 // GO:0007010	sequestering of actin monomers // actin cytoskeleton organization // cytoskeleton organization	GO:0005737	cytoplasm	GO:0003779	actin binding	GO:0042989|GO:0030036|GO:0007010|GO:0005737|GO:0003779	ENSEMBL	cdna:known chromosome:Sscrofa10.2:X:97685180:97686261:-1 gene:ENSSSCG00000028695 gene_biotype:protein_coding transcript_biotype:protein_coding	81566033	81569058
AK395579	0.0117126	2.26922	down	protein FAM40B-like, striatin interacting protein 2	STRIP2	GO:0007010 // GO:0008360 // GO:0016477	cytoskeleton organization // regulation of cell shape // cell migration	GO:0005737	cytoplasm	---	---		GenBank	Sus scrofa mRNA, clone: OVRT10031E07, expressed in ovary.	17369997	17414485
ENSSSCT00000017855	0.0378818	4.83245	down	---	SSC.77561	---	---	---	---	---	---		ENSEMBL	cdna:known scaffold:Sscrofa10.2:GL893074.1:10143:65746:1 gene:ENSSSCG00000016398 gene_biotype:protein_coding transcript_biotype:protein_coding	133992229	134166103
ENSSSCT00000005305	0.0145127	2.37279	down	---	SSC.7546	GO:0007165	signal transduction	GO:0005622	intracellular	---	---	GO:0007165|GO:0005622	ENSEMBL	cdna:known chromosome:Sscrofa10.2:1:152625878:152647031:1 gene:ENSSSCG00000004806 gene_biotype:protein_coding transcript_biotype:protein_coding	144116995	144137188
ENSSSCT00000005552	0.00425731	2.63163	down	---	SSC.2064	---	---	---	---	---	---		ENSEMBL	cdna:known chromosome:Sscrofa10.2:1:202425343:202429847:1 gene:ENSSSCG00000005036 gene_biotype:protein_coding transcript_biotype:protein_coding	190567797	190569807
ENSSSCT00000005552	0.00119726	2.16569	down	---	SSC.2064	---	---	---	---	---	---		ENSEMBL	cdna:known chromosome:Sscrofa10.2:1:202425343:202429847:1 gene:ENSSSCG00000005036 gene_biotype:protein_coding transcript_biotype:protein_coding	190622256	190625434
ENSSSCT00000010101	0.0222735	2.6582	down	SPARC-like 1 (hevin)	SPARCL1	GO:0007165	signal transduction	GO:0005578 // GO:0005615	proteinaceous extracellular matrix // extracellular space	GO:0005515 // GO:0005509	protein binding // calcium ion binding	GO:0007165|GO:0005578|GO:0005615|GO:0005515|GO:0005509	ENSEMBL	cdna:known chromosome:Sscrofa10.2:8:140599657:140643507:1 gene:ENSSSCG00000009222 gene_biotype:protein_coding transcript_biotype:protein_coding	112884827	112929202
AK393799	0.0480308	2.49058	down	PREDICTED: sodium-dependent serotonin transporter-like	SLC6A4	---	transport // neurotransmitter transport // serotonin transport // response to toxic substance // positive regulation of gene expression // monoamine transport // thalamus development // social behavior // positive regulation of cell cycle // negative regulation of organ growth // brain morphogenesis // cellular response to organic substance	---	cytosol // plasma membrane // integral to plasma membrane // endomembrane system // membrane // integral to membrane	---	neurotransmitter:sodium symporter activity // serotonin:sodium symporter activity // protein binding // monoamine transmembrane transporter activity // serotonin transmembrane transporter activity // symporter activity // Rab GTPase binding // nitric-oxide synthase binding		GenBank	Sus scrofa mRNA, clone: LNG010019D05, expressed in lung.	44316246	44341563
ENSSSCT00000017328	0.0176757	2.00378	down	sodium channel, voltage-gated, type VII, alpha subunit	SCN7A	GO:0006810 // GO:0006811 // GO:0006814 // GO:0034765 // GO:0035725 // GO:0055085	transport // ion transport // sodium ion transport // regulation of ion transmembrane transport // sodium ion transmembrane transport // transmembrane transport	GO:0016021 // GO:0001518 // GO:0016020	integral to membrane // voltage-gated sodium channel complex // membrane	GO:0005216 // GO:0005244 // GO:0005248 // GO:0005272	ion channel activity // voltage-gated ion channel activity // voltage-gated sodium channel activity // sodium channel activity	GO:0006810|GO:0006811|GO:0006814|GO:0034765|GO:0035725|GO:0055085|GO:0016021|GO:0001518|GO:0016020|GO:0005216|GO:0005244|GO:0005248|GO:0005272	ENSEMBL	cdna:novel chromosome:Sscrofa10.2:15:81528777:81569418:-1 gene:ENSSSCG00000015914 gene_biotype:protein_coding transcript_biotype:protein_coding	68337516	68378134
ENSSSCT00000033222	0.0264887	2.17721	down	sex comb on midleg-like protein 1-like	SCML1	---	---	---	---	---	---		ENSEMBL	cdna:known_by_projection chromosome:Sscrofa10.2:X:15310667:15313360:1 gene:ENSSSCG00000012152 gene_biotype:protein_coding transcript_biotype:retained_intron	13745957	13756300
ENSSSCT00000011186	0.015875	2.46669	down	---	RTKN2	---	---	---	---	---	---		ENSEMBL	cdna:novel chromosome:Sscrofa10.2:14:70775407:70775796:-1 gene:ENSSSCG00000010220 gene_biotype:protein_coding transcript_biotype:protein_coding	68281058	68281450
AK397022	0.024643	2.93597	down	RING finger protein 207	RNF207	---	---	GO:0005622	intracellular	GO:0005515 // GO:0008270 // GO:0046872	protein binding // zinc ion binding // metal ion binding		GenBank	Sus scrofa mRNA, clone: PTG010055G09, expressed in pituitary gland.	45407326	45416334
AK344351	0.00471294	2.33479	down	pituitary tumor-transforming 1	PTTG1	GO:0006259 // GO:0006281 // GO:0006974 // GO:0007049 // GO:0007059 // GO:0007067 // GO:0045143 // GO:0051276 // GO:0051301	DNA metabolic process // DNA repair // response to DNA damage stimulus // cell cycle // chromosome segregation // mitosis // homologous chromosome segregation // chromosome organization // cell division	GO:0005634 // GO:0005737	nucleus // cytoplasm	GO:0004869 // GO:0017124	cysteine-type endopeptidase inhibitor activity // SH3 domain binding	GO:0006259|GO:0006281|GO:0006974|GO:0007049|GO:0007059|GO:0007067|GO:0045143|GO:0051276|GO:0051301|GO:0005634|GO:0005737|GO:0004869|GO:0017124	GenBank	Sus scrofa mRNA, clone:DCI010020H04, expressed in dendritic cells (immature).	60571623	60579247
ENSSSCT00000029124	0.0269722	2.2017	down	protein tyrosine phosphatase, receptor type, D	PTPRD	---	---	---	---	GO:0005515	protein binding	GO:0005515	ENSEMBL	cdna:known chromosome:Sscrofa10.2:1:238938620:238950750:-1 gene:ENSSSCG00000005194 gene_biotype:protein_coding transcript_biotype:protein_coding	223065120	223220583
ENSSSCT00000018325	0.0167272	3.12395	down	prolactin receptor	PRLR	GO:0007171 // GO:0019221	activation of transmembrane receptor protein tyrosine kinase activity // cytokine-mediated signaling pathway	GO:0016021 // GO:0016020 // GO:0009986	integral to membrane // membrane // cell surface	GO:0005515 // GO:0004896 // GO:0046872 // GO:0017046	protein binding // cytokine receptor activity // metal ion binding // peptide hormone binding	GO:0007171|GO:0019221|GO:0016021|GO:0016020|GO:0009986|GO:0005515|GO:0004896|GO:0046872|GO:0017046	ENSEMBL	cdna:known chromosome:Sscrofa10.2:16:21539826:21558491:-1 gene:ENSSSCG00000016830 gene_biotype:protein_coding transcript_biotype:protein_coding	18175457	18194122
AK235992	0.0047439	2.61095	down	polo-like kinase 2	PLK2	GO:0000082 // GO:0000278 // GO:0006468 // GO:0007052 // GO:0007093 // GO:0007165 // GO:0007613 // GO:0016310 // GO:0043066 // GO:0043123 // GO:0046599 // GO:0048167	G1/S transition of mitotic cell cycle // mitotic cell cycle // protein phosphorylation // mitotic spindle organization // mitotic cell cycle checkpoint // signal transduction // memory // phosphorylation // negative regulation of apoptotic process // positive regulation of I-kappaB kinase/NF-kappaB cascade // regulation of centriole replication // regulation of synaptic plasticity	GO:0005813 // GO:0005814	centrosome // centriole	GO:0004672 // GO:0004674 // GO:0004871 // GO:0005524 // GO:0016301 // GO:0016772	protein kinase activity // protein serine/threonine kinase activity // signal transducer activity // ATP binding // kinase activity // transferase activity, transferring phosphorus-containing groups	GO:0000082|GO:0000278|GO:0006468|GO:0007052|GO:0007093|GO:0007165|GO:0007613|GO:0016310|GO:0043066|GO:0043123|GO:0046599|GO:0048167|GO:0005813|GO:0005814|GO:0004672|GO:0004674|GO:0004871|GO:0005524|GO:0016301|GO:0016772	GenBank	Sus scrofa mRNA, clone:OVRM10134A11, expressed in ovary.	35374482	35380481
XM_003483889	0.00201938	2.10191	down	1-phosphatidylinositol-4,5-bisphosphate phosphodiesterase beta-4-like	PLCB4	---	---	---	---	---	---		RefSeq	PREDICTED: Sus scrofa 1-phosphatidylinositol-4,5-bisphosphate phosphodiesterase beta-4-like (LOC100516581), mRNA.	18084144	18284816
ENSSSCT00000023589	0.0271134	2.09826	down	PDZ domain containing 2	PDZD2	---	---	GO:0005737	cytoplasm	GO:0005515	protein binding	GO:0005737|GO:0005515	ENSEMBL	cdna:novel chromosome:Sscrofa10.2:16:19031852:19147171:-1 gene:ENSSSCG00000016810 gene_biotype:protein_coding transcript_biotype:protein_coding	16012742	16127043
XM_001925159	0.00126353	2.41002	down	proprotein convertase subtilisin/kexin type 6	PCSK6	---	---	---	---	---	---		RefSeq	PREDICTED: Sus scrofa proprotein convertase subtilisin/kexin type 6 (PCSK6), mRNA.	292260856	292273442
NM_001123156	0.00717284	3.44411	down	PDZ binding kinase	PBK	GO:0006468 // GO:0016310	protein phosphorylation // phosphorylation // negative regulation of protein phosphorylation // negative regulation of proteasomal ubiquitin-dependent protein catabolic process // negative regulation of stress-activated MAPK cascade // cellular response to UV // negative regulation of inflammatory response	---	---	GO:0004672 // GO:0004674 // GO:0005524 // GO:0016301 // GO:0016772	protein kinase activity // protein serine/threonine kinase activity // ATP binding // kinase activity // transferase activity, transferring phosphorus-containing groups	GO:0006468|GO:0016310|GO:0004672|GO:0004674|GO:0005524|GO:0016301|GO:0016772	RefSeq	Sus scrofa PDZ binding kinase (PBK), mRNA.	11573505	11578813
ENSSSCT00000011995	0.0353733	2.07572	down	neurotrophic tyrosine kinase, receptor, type 2	NTRK2	GO:0007169 // GO:0006468 // GO:0038179	transmembrane receptor protein tyrosine kinase signaling pathway // protein phosphorylation // neurotrophin signaling pathway	GO:0005887	integral to plasma membrane	GO:0005515 // GO:0004714 // GO:0005030 // GO:0005524	protein binding // transmembrane receptor protein tyrosine kinase activity // neurotrophin receptor activity // ATP binding	GO:0007169|GO:0006468|GO:0038179|GO:0005887|GO:0005515|GO:0004714|GO:0005030|GO:0005524	ENSEMBL	cdna:known chromosome:Sscrofa10.2:10:34253163:34300353:1 gene:ENSSSCG00000010959 gene_biotype:protein_coding transcript_biotype:protein_coding	29243294	29317307
AK236527	0.0383659	2.07449	down	5 nucleotidase, ecto	NT5E	---	AMP catabolic process // nucleotide catabolic process // adenosine biosynthetic process // negative regulation of inflammatory response	---	cytoplasm // plasma membrane // membrane // extracellular vesicular exosome	---	---		GenBank	Sus scrofa mRNA, clone:OVRM10200B11, expressed in ovary.	56847716	56895397
XM_003127815	0.0169967	2.70589	down	5'-nucleotidase, cytosolic IA	NT5C1A	---	---	---	---	---	---		RefSeq	PREDICTED: Sus scrofa 5'-nucleotidase, cytosolic IA (NT5C1A), mRNA.	65556682	65572930
ENSSSCT00000006586	0.00755014	2.23999	down	protein NOV homolog	NOV	GO:0001558	regulation of cell growth	GO:0005576 // GO:0043231	extracellular region // intracellular membrane-bounded organelle	GO:0005515 // GO:0005520	protein binding // insulin-like growth factor binding	GO:0001558|GO:0005576|GO:0043231|GO:0005515|GO:0005520	ENSEMBL	cdna:known chromosome:Sscrofa10.2:4:20522556:20533913:-1 gene:ENSSSCG00000006002 gene_biotype:protein_coding transcript_biotype:protein_coding	19250119	19257827
ENSSSCT00000017854	0.0304248	4.00605	down	nebulin	NEB	---	---	GO:0030018 // GO:0044449	Z disc // contractile fiber part	GO:0005515	protein binding	GO:0030018|GO:0044449|GO:0005515	ENSEMBL	cdna:known chromosome:Sscrofa10.2:15:156931032:157035322:1 gene:ENSSSCG00000016397 gene_biotype:protein_coding transcript_biotype:protein_coding	133973904	134062152
AK344301	0.0160644	2.17263	down	NDC80 kinetochore complex component	NDC80	GO:0016192	vesicle-mediated transport	GO:0016020	membrane--	---	---		GenBank	Sus scrofa mRNA, clone:DCI010002E03, expressed in dendritic cells (immature).	71187029	71220819
AK344371	0.019286	2.12261	down	non-SMC condensin I complex, subunit G	NCAPG	GO:0007076	mitotic chromosome condensation	GO:0000793 // GO:0000796 // GO:0005737 // GO:0005813 // GO:0015629	condensed chromosome // condensin complex // cytoplasm // centrosome // actin cytoskeleton	GO:0005488 // GO:0005515	binding // protein binding		GenBank	Sus scrofa mRNA, clone:DCI010026B11, expressed in dendritic cells (immature).	9724158	9765343
XM_003132539	0.0188108	2.06858	down	N-acetylated alpha-linked acidic dipeptidase-like 2	NAALADL2	---	---	---	---	---	---		RefSeq	PREDICTED: Sus scrofa N-acetylated alpha-linked acidic dipeptidase-like 2 (NAALADL2), partial mRNA.	86240197	86240700
ENSSSCT00000017591	0.0277525	3.22837	down	myosin, light chain 1, alkali; skeletal, fast	MYL1	GO:0006936	muscle contraction	GO:0030016	myofibril	GO:0005509	calcium ion binding	GO:0006936|GO:0030016|GO:0005509	ENSEMBL	cdna:known chromosome:Sscrofa10.2:15:124861890:124886860:-1 gene:ENSSSCG00000016157 gene_biotype:protein_coding transcript_biotype:protein_coding	106221749	106245938
XM_001926617	0.0338508	2.03725	down	matrix metallopeptidase 16 (membrane-inserted)	MMP16	GO:0001503 // GO:0001958 // GO:0006508 // GO:0030574 // GO:0035988 // GO:0048701 // GO:0060348 // GO:0097094	ossification // endochondral ossification // proteolysis // collagen catabolic process // chondrocyte proliferation // embryonic cranial skeleton morphogenesis // bone development // craniofacial suture morphogenesis	GO:0031012	extracellular matrix	---	metalloendopeptidase activity // calcium ion binding // peptidase activity // metallopeptidase activity // zinc ion binding // hydrolase activity // metal ion binding		RefSeq	PREDICTED: Sus scrofa matrix metallopeptidase 16 (membrane-inserted) (MMP16), mRNA.	50225464	50382640
ENSSSCT00000012833	0.0470297	2.41633	down	membrane metallo-endopeptidase	MME	GO:0001822 // GO:0006508 // GO:0006518 // GO:0019233 // GO:0046449 // GO:0050435 // GO:0071345 // GO:0071492 // GO:0071493 // GO:0090399 // GO:0006508 // GO:0001822 // GO:0019233 // GO:0046449 // GO:0050435 // GO:0071345 // GO:0071492 // GO:0071493 // GO:0090399	kidney development // proteolysis // peptide metabolic process // sensory perception of pain // creatinine metabolic process // beta-amyloid metabolic process // cellular response to cytokine stimulus // cellular response to UV-A // cellular response to UV-B // replicative senescence // proteolysis // kidney development // sensory perception of pain // creatinine metabolic process // beta-amyloid…	GO:0005886 // GO:0016020 // GO:0005737 // GO:0005903 // GO:0008021 // GO:0030424 // GO:0030425 // GO:0044306 // GO:0045202 // GO:0005737 // GO:0005886 // GO:0005903 // GO:0008021 // GO:0030424 // GO:0030425 // GO:0044306 // GO:0045202	plasma membrane // membrane // cytoplasm // brush border // synaptic vesicle // axon // dendrite // neuron projection terminus // synapse // cytoplasm // plasma membrane // brush border // synaptic vesicle // axon // dendrite // neuron projection terminus // synapse	GO:0004175 // GO:0004222 // GO:0008237 // GO:0008233 // GO:0008270 // GO:0042277 // GO:0004222 // GO:0008270	endopeptidase activity // metalloendopeptidase activity // metallopeptidase activity // peptidase activity // zinc ion binding // peptide binding // metalloendopeptidase activity // zinc ion binding	GO:0001822|GO:0006508|GO:0006518|GO:0019233|GO:0046449|GO:0050435|GO:0071345|GO:0071492|GO:0071493|GO:0090399|GO:0006508|GO:0001822|GO:0019233|GO:0046449|GO:0050435|GO:0071345|GO:0071492|GO:0071493|GO:0090399|GO:0005886|GO:0016020|GO:0005737|GO:0005903|GO:0008021|GO:0030424|GO:0030425|GO:0044306|GO:0045202|GO:0005737|GO:0005886|GO:0005903|GO:0008021|GO:0030424|GO:0030425|GO:0044306|GO:0045202|GO:…	ENSEMBL	cdna:known chromosome:Sscrofa10.2:13:103030841:103127184:1 gene:ENSSSCG00000011723 gene_biotype:protein_coding transcript_biotype:protein_coding	76301389	76398061
NR_038551	0.0263399	2.04104	down	microRNA mir-208b	MIR208B	---	---	---	---	---	---		RefSeq	Sus scrofa microRNA mir-208b (MIR208B), microRNA.	82144898	82144974
NM_001184947	0.00652498	2.6585	down	mannan-binding lectin serine peptidase 1 (C4/C2 activating component of Ra-reactive factor)	MASP1	GO:0006508 // GO:0006956 // GO:0001867 // GO:0045916	proteolysis // complement activation // complement activation, lectin pathway // negative regulation of complement activation	GO:0005576 // GO:0005615	extracellular region // extracellular space	GO:0003824 // GO:0004252 // GO:0005509 // GO:0008233 // GO:0008236 // GO:0016787	catalytic activity // serine-type endopeptidase activity // calcium ion binding // peptidase activity // serine-type peptidase activity // hydrolase activity	GO:0006508|GO:0006956|GO:0001867|GO:0045916|GO:0005576|GO:0005615|GO:0003824|GO:0004252|GO:0005509|GO:0008233|GO:0008236|GO:0016787	RefSeq	Sus scrofa mannan-binding lectin serine peptidase 1 (C4/C2 activating component of Ra-reactive factor) (MASP1), mRNA.	94375011	94422595
AK238967	0.00357147	2.44703	down	PREDICTED: RNA polymerase-associated protein RTF1 homolog	LOC106509022	---	---	---	---	---	---		GenBank	Sus scrofa mRNA, clone:THY010052E09, expressed in thymus.	136429272	136468524
AK394105	0.00011	2.12333	down	PREDICTED: proprotein convertase subtilisin/kexin type 6-like	LOC100739187	---	---	---	---	---	---		GenBank	Sus scrofa mRNA, clone: LVRM10018C09, expressed in liver.	292239133	292333524
AK393938	0.00791549	2.43825	down	PREDICTED: receptor-type tyrosine-protein phosphatase delta-like, partial	LOC100621472	---	---	---	---	---	---		GenBank	Sus scrofa mRNA, clone: LNG010104A01, expressed in lung.	223366793	223466962
AK396213	0.00235561	2.29873	down	PREDICTED: myomesin-2 [Sus scrofa]	LOC100523824	---	---	---	---	---	---		GenBank	Sus scrofa mRNA, clone: PCT010001G03, expressed in placenta.	30805632	30891963
ENSSSCT00000032826	0.00360591	3.3129	down	5-aminolevulinate synthase, erythroid-specific, mitochondrial-like	LOC100518817	GO:0006778	porphyrin-containing compound metabolic process	GO:0005759	mitochondrial matrix	GO:0003870 // GO:0030170	5-aminolevulinate synthase activity // pyridoxal phosphate binding	GO:0006778|GO:0005759|GO:0003870|GO:0030170	ENSEMBL	cdna:known chromosome:Sscrofa10.2:X:53824566:53826420:-1 gene:ENSSSCG00000012347 gene_biotype:protein_coding transcript_biotype:nonsense_mediated_decay	47573786	47597191
AK396449	0.00699149	2.24716	down	zinc finger protein 367-like	LOC100512674	---	---	---	---	---	---		GenBank	Sus scrofa mRNA, clone: PST010032B10, expressed in prostate.	25066514	25086372
ENSSSCT00000028264	1.84e-05	3.12819	down	leukemia NUP98 fusion partner 1-like	LNP1	---	---	---	---	---	---		ENSEMBL	cdna:known chromosome:Sscrofa10.2:13:168236452:168255409:1 gene:ENSSSCG00000011964 gene_biotype:protein_coding transcript_biotype:protein_coding	116500631	116519460
AK343474	0.0122953	2.42545	down	kelch-like protein 13-like	KLHL13	---	---	---	---	GO:0005515	protein binding		GenBank	Sus scrofa mRNA, clone:ADR010075F02, expressed in adrenal gland.	98035785	98048542
ENSSSCT00000005481	0.00826781	2.25784	down	kinesin family member 23	KIF23	GO:0007018 // GO:0051256 // GO:0000910 // GO:0032467	microtubule-based movement // spindle midzone assembly involved in mitosis // cytokinesis // positive regulation of cytokinesis	GO:0005634 // GO:0005813 // GO:0005819 // GO:0005874 // GO:0005875 // GO:0030496 // GO:0045171 // GO:0072686 // GO:0097149 // GO:0005871	nucleus // centrosome // spindle // microtubule // microtubule associated complex // midbody // intercellular bridge // mitotic spindle // centralspindlin complex // kinesin complex	GO:0000166 // GO:0005515 // GO:0003777 // GO:0005524 // GO:0008017	nucleotide binding // protein binding // microtubule motor activity // ATP binding // microtubule binding	GO:0007018|GO:0051256|GO:0000910|GO:0032467|GO:0005634|GO:0005813|GO:0005819|GO:0005874|GO:0005875|GO:0030496|GO:0045171|GO:0072686|GO:0097149|GO:0005871|GO:0000166|GO:0005515|GO:0003777|GO:0005524|GO:0008017	ENSEMBL	cdna:novel chromosome:Sscrofa10.2:1:185212193:185303450:1 gene:ENSSSCG00000004969 gene_biotype:protein_coding transcript_biotype:protein_coding	174828317	174867106
AK344642	0.00213788	2.38431	down	kinesin family member 20A	KIF20A	GO:0000910 // GO:0001578 // GO:0007018	cytokinesis // microtubule bundle formation // microtubule-based movement	---	Golgi apparatus // spindle // kinesin complex // microtubule	---	nucleotide binding //microtubule motor activity //ATP binding // microtubule binding // protein kinase binding		GenBank	Sus scrofa mRNA, clone:DCI010092D02, expressed in dendritic cells (immature).	127192946	127201756
DQ285634	0.00556076	3.31642	down	Kv channel interacting protein 2	KCNIP2	---	clustering of voltage-gated potassium channels // potassium ion export // potassium ion transmembrane transport // membrane repolarization	GO:0005737	cytoplasm	GO:0005509 // GO:0046872	calcium ion binding // metal ion binding	GO:0005509|GO:0046872	GenBank	Sus scrofa Kv channel interacting protein 2 mRNA, partial cds.	117727152	117743114
NM_001006593	0.0437075	2.02067	down	potassium voltage-gated channel, shaker-related subfamily, member 5	KCNA5	GO:0006810 // GO:0006811 // GO:0006813 // GO:0034765 // GO:0051260 // GO:0055085 // GO:0071805 // GO:0019229 // GO:0042391 // GO:0043266 // GO:0043267 // GO:0060081 // GO:0060372 // GO:0071435 // GO:0086014 // GO:0086091	transport // ion transport // potassium ion transport // regulation of ion transmembrane transport // protein homooligomerization // transmembrane transport // potassium ion transmembrane transport // regulation of vasoconstriction // regulation of membrane potential // regulation of potassium ion transport // negative regulation of potassium ion transport // membrane hyperpolarization // regulat…	GO:0008076 // GO:0016020 // GO:0016021 // GO:0005794 // GO:0005886 // GO:0014704 // GO:0045121	voltage-gated potassium channel complex // membrane // integral to membrane // Golgi apparatus // plasma membrane // intercalated disc // membrane raft	GO:0005216 // GO:0005244 // GO:0005249 // GO:0005267 // GO:0005251 // GO:0015271 // GO:0019870 // GO:0019901 // GO:0051393 // GO:0086089 // GO:0097110	ion channel activity // voltage-gated ion channel activity // voltage-gated potassium channel activity // potassium channel activity // delayed rectifier potassium channel activity // outward rectifier potassium channel activity // potassium channel inhibitor activity // protein kinase binding // alpha-actinin binding // voltage-gated potassium channel activity involved in atrial cardiac muscle c…	GO:0006810|GO:0006811|GO:0006813|GO:0034765|GO:0051260|GO:0055085|GO:0071805|GO:0019229|GO:0042391|GO:0043266|GO:0043267|GO:0060081|GO:0060372|GO:0071435|GO:0086014|GO:0086091|GO:0008076|GO:0016020|GO:0016021|GO:0005794|GO:0005886|GO:0014704|GO:0045121|GO:0005216|GO:0005244|GO:0005249|GO:0005267|GO:0005251|GO:0015271|GO:0019870|GO:0019901|GO:0051393|GO:0086089|GO:0097110	RefSeq	Sus scrofa potassium voltage-gated channel, shaker-related subfamily, member 5 (KCNA5), mRNA.	61177442	61177765
XM_003483238	0.0261022	2.07189	down	kelch repeat and BTB (POZ) domain containing 12	KBTBD12	---	---	---	---	GO:0005515	protein binding		RefSeq	PREDICTED: Sus scrofa kelch repeat and BTB (POZ) domain containing 12 (KBTBD12), mRNA.	59832413	59885134
NM_001097423	0.000685	2.1456	down	integrin, beta 6	ITGB6	GO:0007155 // GO:0007160 // GO:0007229 // GO:0007275 // GO:0009615 // GO:0019048	cell adhesion // cell-matrix adhesion // integrin-mediated signaling pathway // multicellular organismal development // response to virus // virus-host interaction	GO:0008305 // GO:0016020 // GO:0016021	integrin complex // membrane // integral to membrane	GO:0001618 // GO:0004872	viral receptor activity // receptor activity	GO:0007155|GO:0007160|GO:0007229|GO:0007275|GO:0009615|GO:0019048|GO:0008305|GO:0016020|GO:0016021|GO:0001618|GO:0004872	RefSeq	Sus scrofa integrin, beta 6 (ITGB6), mRNA.	62413172	62414502
XM_003132492	0.0472793	2.44149	down	immunoglobulin superfamily, member 10	IGSF10	---	---	---	---	---	---		RefSeq	PREDICTED: Sus scrofa immunoglobulin superfamily, member 10 (IGSF10), mRNA.	74245367	74296926
NM_214099	0.00222833	2.12554	down	insulin-like growth factor binding protein 5	IGFBP5	GO:0001558	regulation of cell growth	GO:0005576	extracellular region	GO:0005520 // GO:0019838	insulin-like growth factor binding // growth factor binding	GO:0001558|GO:0005576|GO:0005520|GO:0019838	RefSeq	Sus scrofa insulin-like growth factor binding protein 5 (IGFBP5), mRNA.	112017411	112019845
ENSSSCT00000030611	0.0136104	2.07876	down	hyaluronan mediated motility receptor-like	HMMR	---	---	---	---	GO:0005540	hyaluronic acid binding	GO:0005540	ENSEMBL	cdna:known chromosome:Sscrofa10.2:16:65133336:65172257:-1 gene:ENSSSCG00000017022 gene_biotype:protein_coding transcript_biotype:protein_coding	57785304	57826403
ENSSSCT00000016076	0.00964955	3.21138	down	hemoglobin, beta	HBB	GO:0006810 // GO:0015671	transport // oxygen transport	GO:0005833	hemoglobin complex	GO:0005344 // GO:0046872 // GO:0005506 // GO:0019825 // GO:0020037	oxygen transporter activity // metal ion binding // iron ion binding // oxygen binding // heme binding	GO:0006810|GO:0015671|GO:0005833|GO:0005344|GO:0046872|GO:0005506|GO:0019825|GO:0020037	ENSEMBL	cdna:known chromosome:Sscrofa10.2:9:5632715:5634344:-1 gene:ENSSSCG00000014725 gene_biotype:protein_coding transcript_biotype:protein_coding	3969749	3971406
AK396481	0.00349322	2.22092	down	glutamate receptor 3-like	GRIA3	---	---	---	---	---	---		GenBank	Sus scrofa mRNA, clone: PST010038G11, expressed in prostate.	98677656	98877329
AK389171	0.022333	2.16953	down	GRAM domain-containing protein 1B	GRAMD1B	---	---	---	---	---	---		GenBank	Sus scrofa mRNA, clone: ADR010001D11, expressed in adrenal gland.	48929547	48964028
AK398247	0.00768829	2.25167	down	PREDICTED: integral membrane protein GPR137C,G protein-coupled receptor 137C [ Canis lupus familiaris (dog) ]	GPR137C	---	---	---	---	---	---		GenBank	Sus scrofa mRNA, clone: TES010070F07, expressed in testis.	190540173	190726039
ENSSSCT00000030549	0.00755476	2.27678	down	growth arrest-specific 2 like 3	GAS2L3	GO:0007050	cell cycle arrest	---	---	GO:0005515	protein binding	GO:0007050|GO:0005515	ENSEMBL	cdna:novel chromosome:Sscrofa10.2:5:87851010:87870195:1 gene:ENSSSCG00000000874 gene_biotype:protein_coding transcript_biotype:protein_coding	79329998	79348547
ENSSSCT00000004480	0.0166955	2.58824	down	---	FNDC1	---	---	---	nucleus	GO:0005515	protein binding	GO:0005515	ENSEMBL	cdna:known chromosome:Sscrofa10.2:1:9838859:9914150:-1 gene:ENSSSCG00000004052 gene_biotype:protein_coding transcript_biotype:protein_coding	9119297	9194462
ENSSSCT00000025775	0.0127245	2.03406	down	FH1/FH2 domain-containing protein 3-like	FHOD3	GO:0030036 // GO:0016043 // GO:0030837 // GO:0045214 // GO:0007015	actin cytoskeleton organization // cellular component organization // negative regulation of actin filament polymerization // sarcomere organization // actin filament organization	GO:0005634 // GO:0005737 // GO:0005730	nucleus // cytoplasm // nucleolus	GO:0003779 // GO:0005488	actin binding // binding	GO:0030036|GO:0016043|GO:0030837|GO:0045214|GO:0007015|GO:0005634|GO:0005737|GO:0005730|GO:0003779|GO:0005488	ENSEMBL	cdna:known chromosome:Sscrofa10.2:6:112903785:113226657:1 gene:ENSSSCG00000027935 gene_biotype:protein_coding transcript_biotype:protein_coding	83721291	83759683
ENSSSCT00000008043	0.0104312	2.25969	down	family with sequence similarity 83, member D	FAM83D	---	---	---	---	---	---		ENSEMBL	cdna:known chromosome:Sscrofa10.2:17:47358161:47368515:1 gene:ENSSSCG00000007351 gene_biotype:protein_coding transcript_biotype:protein_coding	44167573	44176881
ENSSSCT00000019484	0.00957537	2.0695	down	enolase 3 (beta, muscle)	ENO3	GO:0006096	glycolysis	GO:0000015 // GO:0005576 // GO:0005737 // GO:0009986	phosphopyruvate hydratase complex // extracellular region // cytoplasm // cell surface	GO:0000287 // GO:0004634 // GO:0046872 // GO:0016829	magnesium ion binding // phosphopyruvate hydratase activity // metal ion binding // lyase activity	GO:0006096|GO:0000015|GO:0005576|GO:0005737|GO:0009986|GO:0000287|GO:0004634|GO:0046872|GO:0016829	ENSEMBL	cdna:known chromosome:Sscrofa10.2:12:54023317:54028701:-1 gene:ENSSSCG00000017904 gene_biotype:protein_coding transcript_biotype:protein_coding	49150419	49156043
AK398466	0.00169249	2.46719	down	EF-hand calcium-binding domain-containing protein 11-like	EFCAB11	---	---	---	---	GO:0005509	calcium ion binding		GenBank	Sus scrofa mRNA, clone: THY010094C07, expressed in thymus.	119454062	119620290
XM_003131988	7.5e-05	2.92727	down	dehydrogenase/reductase SDR family member 7C-like	DHRS7C	GO:0008152 // GO:0010880 // GO:0055114	metabolic process // regulation of release of sequestered calcium ion into cytosol by sarcoplasmic reticulum // oxidation-reduction process	GO:0014801 // GO:0033017	longitudinal sarcoplasmic reticulum // sarcoplasmic reticulum membrane	---	retinol dehydrogenase activity // oxidoreductase activity		RefSeq	PREDICTED: Sus scrofa dehydrogenase/reductase SDR family member 7C-like (LOC100515625), mRNA.	51694391	51708234
ENSSSCT00000014585	0.0101538	3.35336	down	cysteine and glycine-rich protein 3 (cardiac LIM protein)	CSRP3	GO:0002026 // GO:0003300 // GO:0006874 // GO:0033365 // GO:0035995 // GO:0048738 // GO:0055003 // GO:0060048	regulation of the force of heart contraction // cardiac muscle hypertrophy // cellular calcium ion homeostasis // protein localization to organelle // detection of muscle stretch // cardiac muscle tissue development // cardiac myofibril assembly // cardiac muscle contraction	GO:0030018	Z disc	GO:0005515 // GO:0046872 // GO:0008270 // GO:0008307 // GO:0031433 // GO:0042805	protein binding // metal ion binding // zinc ion binding // structural constituent of muscle // telethonin binding // actinin binding	GO:0002026|GO:0003300|GO:0006874|GO:0033365|GO:0035995|GO:0048738|GO:0055003|GO:0060048|GO:0030018|GO:0005515|GO:0046872|GO:0008270|GO:0008307|GO:0031433|GO:0042805	ENSEMBL	cdna:known chromosome:Sscrofa10.2:2:43258339:43279704:-1 gene:ENSSSCG00000013354 gene_biotype:protein_coding transcript_biotype:protein_coding	37465463	37486816
NM_001097439	0.0128965	2.38527	down	carboxypeptidase E	CPE	GO:0003214 // GO:0006508 // GO:0030070 // GO:0072657	cardiac left ventricle morphogenesis // proteolysis // insulin processing // protein localization to membrane	GO:0005794	Golgi apparatus	GO:0004180 // GO:0004181 // GO:0008270 // GO:0042043 // GO:0050839	carboxypeptidase activity // metallocarboxypeptidase activity // zinc ion binding // neurexin family protein binding // cell adhesion molecule binding	GO:0003214|GO:0006508|GO:0030070|GO:0072657|GO:0005794|GO:0004180|GO:0004181|GO:0008270|GO:0042043|GO:0050839	RefSeq	Sus scrofa carboxypeptidase E (CPE), mRNA.	37626278	37660289
XM_003128339	0.0393955	2.67813	down	collagen, type XXI, alpha 1	COL21A1	---	---	---	---	---	---		RefSeq	PREDICTED: Sus scrofa collagen, type XXI, alpha 1 (COL21A1), mRNA.	33879858	34015941
ENSSSCT00000005920	0.000947	2.56738	down	---	COL15A1	---	---	GO:0031012	extracellular matrix	---	---	GO:0031012	ENSEMBL	cdna:novel chromosome:Sscrofa10.2:1:269048171:269072184:1 gene:ENSSSCG00000005380 gene_biotype:protein_coding transcript_biotype:protein_coding	252356422	252431941
XM_001927479	0.00476882	2.15799	down	contactin 4	CNTN4	GO:0007399 // GO:0045665	nervous system development // negative regulation of neuron differentiation	---	---	GO:0005515	protein binding		RefSeq	PREDICTED: Sus scrofa contactin 4 (CNTN4), mRNA.	50005585	50199487
XM_003130956	0.0125896	2.60568	down	cytoskeleton associated protein 2	CKAP2	GO:0000281 // GO:0007026 // GO:0045944	mitotic cytokinesis // negative regulation of microtubule depolymerization // positive regulation of transcription from RNA polymerase II promoter	GO:0005737 // GO:0005813	cytoplasm //centrosome	---	---		RefSeq	PREDICTED: Sus scrofa cytoskeleton associated protein 2 (CKAP2), mRNA.	15769449	15783023
AJ238614	0.0091845	2.44364	down	thyroid hormone receptor beta 1 (c-erbA-beta 1)	C-ERBA-B1	GO:0006351 // GO:0006355 // GO:0043401	transcription, DNA-dependent // regulation of transcription, DNA-dependent // steroid hormone mediated signaling pathway	GO:0005634	nucleus	GO:0003677 // GO:0003700 // GO:0003707 // GO:0004887 // GO:0008270 // GO:0043565 // GO:0046872	DNA binding // sequence-specific DNA binding transcription factor activity // steroid hormone receptor activity // thyroid hormone receptor activity // zinc ion binding // sequence-specific DNA binding // metal ion binding	GO:0006351|GO:0006355|GO:0043401|GO:0005634|GO:0003677|GO:0003700|GO:0003707|GO:0004887|GO:0008270|GO:0043565|GO:0046872	GenBank	Sus scrofa mRNA for thyroid hormone receptor beta 1 encoded by c-erbA-b1 gene, partial.	9031955	9121645
ENSSSCT00000004368	0.00730405	2.13315	down	cell division cycle 20 homolog (S. cerevisiae)	CDC20	GO:0016567 // GO:0007049 // GO:0007067 // GO:0031145 // GO:0031915 // GO:0040020 // GO:0051301 // GO:0051488 // GO:0090129 // GO:0031915 // GO:0051488 // GO:0090129	protein ubiquitination // cell cycle // mitosis // anaphase-promoting complex-dependent proteasomal ubiquitin-dependent protein catabolic process // positive regulation of synaptic plasticity // regulation of meiosis // cell division // activation of anaphase-promoting complex activity // positive regulation of synapse maturation // positive regulation of synaptic plasticity // activation of anap…	GO:0000922 // GO:0005737 // GO:0005680 // GO:0005815 // GO:0005856 // GO:0005680	spindle pole // cytoplasm // anaphase-promoting complex // microtubule organizing center // cytoskeleton // anaphase-promoting complex	GO:0005515 // GO:0008022 // GO:0019899	protein binding // protein C-terminus binding // enzyme binding	GO:0016567|GO:0007049|GO:0007067|GO:0031145|GO:0031915|GO:0040020|GO:0051301|GO:0051488|GO:0090129|GO:0031915|GO:0051488|GO:0090129|GO:0000922|GO:0005737|GO:0005680|GO:0005815|GO:0005856|GO:0005680|GO:0005515|GO:0008022|GO:0019899	ENSEMBL	cdna:known chromosome:Sscrofa10.2:6:155337334:155345129:-1 gene:ENSSSCG00000003949 gene_biotype:protein_coding transcript_biotype:protein_coding	120243509	120247534
NM_001177926	0.00121363	2.53743	down	cyclin A2	CCNA2	GO:0000079 // GO:0007049 // GO:0007265 // GO:0045893 // GO:0051301 // GO:0051726	regulation of cyclin-dependent protein serine/threonine kinase activity // cell cycle // Ras protein signal transduction // positive regulation of transcription, DNA-dependent // cell division // regulation of cell cycle	GO:0001939 // GO:0001940 // GO:0005634 // GO:0005737	female pronucleus // male pronucleus // nucleus // cytoplasm	GO:0019901	protein kinase binding	GO:0000079|GO:0007049|GO:0007265|GO:0045893|GO:0051301|GO:0051726|GO:0001939|GO:0001940|GO:0005634|GO:0005737|GO:0019901	RefSeq	Sus scrofa cyclin A2 (CCNA2), mRNA.	87776929	87787050
NM_214237	0.00306113	2.59974	down	cholecystokinin	CCK	GO:0001764 // GO:0001764 // GO:0007409 // GO:0007409 // GO:0042755 // GO:0042755	neuron migration // neuron migration // axonogenesis // axonogenesis // eating behavior // eating behavior	GO:0005576 // GO:0030424 // GO:0030424	extracellular region // axon // axon	GO:0005179 // GO:0005184 // GO:0005184	hormone activity // neuropeptide hormone activity // neuropeptide hormone activity	GO:0001764|GO:0001764|GO:0007409|GO:0007409|GO:0042755|GO:0042755|GO:0005576|GO:0030424|GO:0030424|GO:0005179|GO:0005184|GO:0005184	RefSeq	Sus scrofa cholecystokinin (CCK), mRNA.	21632786	21637965
NM_001137625	0.00807079	2.34141	down	ASF1 anti-silencing function 1 homolog B (S. cerevisiae)	ASF1B	GO:0006333 // GO:0006334	chromatin assembly or disassembly // nucleosome assembly	GO:0000785 // GO:0005634	chromatin // nucleus	GO:0042393	histone binding	GO:0006333|GO:0006334|GO:0000785|GO:0005634|GO:0042393	RefSeq	Sus scrofa ASF1 anti-silencing function 1 homolog B (S. cerevisiae) (ASF1B), mRNA.	57094846	57104342
NM_001272094	0.00094	2.59638	down	ADP-ribosyltransferase 4 (Dombrock blood group)	ART4	GO:0006471	protein ADP-ribosylation	---	---	GO:0003956 // GO:0016740	NAD(P)+-protein-arginine ADP-ribosyltransferase activity // transferase activity	GO:0006471|GO:0003956|GO:0016740	RefSeq	Sus scrofa ADP-ribosyltransferase 4 (Dombrock blood group) (ART4), transcript variant 1, mRNA.	55016603	55019846
ENSSSCT00000018136	0.015334	2.59348	down	anillin, actin binding protein	ANLN	GO:0000910	cytokinesis //mitotic cytokinesis // hematopoietic progenitor cell differentiation	GO:0005826 // GO:0015629	actomyosin contractile ring // actin cytoskeleton	GO:0005515 // GO:0003779 // GO:0005543	protein binding // actin binding // phospholipid binding	GO:0000910|GO:0005826|GO:0015629|GO:0005515|GO:0003779|GO:0005543	ENSEMBL	cdna:known chromosome:Sscrofa10.2:18:41294200:41348331:-1 gene:ENSSSCG00000016658 gene_biotype:protein_coding transcript_biotype:protein_coding	36903523	36956864
NM_213959	0.00184768	2.93867	down	angiopoietin 1	ANGPT1	GO:0001525 // GO:0007275 // GO:0030154	angiogenesis // multicellular organismal development // cell differentiation	GO:0005576	extracellular region	---	---	GO:0001525|GO:0007275|GO:0030154|GO:0005576	RefSeq	Sus scrofa angiopoietin 1 (ANGPT1), mRNA.	30187582	30312928
NM_214195	0.0279313	2.08165	down	amylase, alpha 2B (pancreatic)	AMY2	GO:0005975 // GO:0008152 // GO:0016052	carbohydrate metabolic process // metabolic process // carbohydrate catabolic process	GO:0005576 // GO:0005615 // GO:0005615	extracellular region // extracellular space // extracellular space	GO:0003824 // GO:0004556 // GO:0004556 // GO:0005509 // GO:0016787 // GO:0016798 // GO:0031404 // GO:0043169 // GO:0046872	catalytic activity // alpha-amylase activity // alpha-amylase activity // calcium ion binding // hydrolase activity // hydrolase activity, acting on glycosyl bonds // chloride ion binding // cation binding // metal ion binding	GO:0005975|GO:0008152|GO:0016052|GO:0005576|GO:0005615|GO:0005615|GO:0003824|GO:0004556|GO:0004556|GO:0005509|GO:0016787|GO:0016798|GO:0031404|GO:0043169|GO:0046872	RefSeq	Sus scrofa amylase, alpha 2B (pancreatic) (AMY2), mRNA.	119881724	119889927
NM_001123072	0.015486	2.44063	down	adrenoceptor alpha 1A	ADRA1A	GO:0001985 // GO:0001994 // GO:0001996 // GO:0001997 // GO:0006937 // GO:0007165 // GO:0007186 // GO:0007200 // GO:0007512 // GO:0016049 // GO:0019229 // GO:0035265 // GO:0043410 // GO:0045987 // GO:0055117 // GO:0071875 // GO:0097195	negative regulation of heart rate involved in baroreceptor response to increased systemic arterial blood pressure // norepinephrine-epinephrine vasoconstriction involved in regulation of systemic arterial blood pressure // positive regulation of heart rate by epinephrine-norepinephrine // positive regulation of the force of heart contraction by epinephrine-norepinephrine // regulation of muscle c…	GO:0005634 // GO:0005886 // GO:0016020 // GO:0016021 // GO:0031965	nucleus // plasma membrane // membrane // integral to membrane // nuclear membrane	GO:0004871 // GO:0004930 // GO:0004935 // GO:0004937 // GO:0046982	signal transducer activity // G-protein coupled receptor activity // adrenergic receptor activity // alpha1-adrenergic receptor activity // protein heterodimerization activity	GO:0001985|GO:0001994|GO:0001996|GO:0001997|GO:0006937|GO:0007165|GO:0007186|GO:0007200|GO:0007512|GO:0016049|GO:0019229|GO:0035265|GO:0043410|GO:0045987|GO:0055117|GO:0071875|GO:0097195|GO:0005634|GO:0005886|GO:0016020|GO:0016021|GO:0031965|GO:0004871|GO:0004930|GO:0004935|GO:0004937|GO:0046982	RefSeq	Sus scrofa adrenoceptor alpha 1A (ADRA1A), mRNA.	10745520	10839033
AK390154	0.000417	3.00804	down	disintegrin and metalloproteinase domain-containing protein 22	ADAM22	---	---	---	---	---	---		GenBank	Sus scrofa mRNA, clone: BFLT10031F07, expressed in brain (frontal lobe).	63795434	63877489
ENSSSCT00000024074	0.00398043	3.13888	down	---	---	GO:0006355	regulation of transcription, DNA-dependent	---	---	---	---	GO:0006355	ENSEMBL	cdna:novel chromosome:Sscrofa10.2:4:74304917:74315922:1 gene:ENSSSCG00000023221 gene_biotype:protein_coding transcript_biotype:protein_coding	70726996	70746479
AK390645	0.00147353	2.78623	down	---	---	GO:0007155	cell adhesion	GO:0005581 // GO:0031012	collagen // extracellular matrix	GO:0005198	structural molecule activity	GO:0007155|GO:0005581|GO:0031012|GO:0005198	GenBank	Sus scrofa mRNA, clone: BKFL10024B10, expressed in backfat.	252417491	252425102
GENSCAN00000047586	0.00941758	2.80288	down	---	---	---	---	---	---	---	---		ENSEMBL	cdna:genscan chromosome:Sscrofa10.2:1:227611891:227861769:-1 transcript_biotype:protein_coding	212749071	213086835
GENSCAN00000030148	0.0336348	2.23757	down	---	---	---	---	---	---	---	---		ENSEMBL	cdna:genscan chromosome:Sscrofa10.2:9:139724259:139775323:1 transcript_biotype:protein_coding	119614283	119620945
GENSCAN00000030148	0.043455	2.04528	down	---	---	---	---	---	---	---	---		ENSEMBL	cdna:genscan chromosome:Sscrofa10.2:9:139724259:139775323:1 transcript_biotype:protein_coding	119838171	119845493
GENSCAN00000003827	0.0266323	2.01523	down	---	---	---	---	---	---	---	---		ENSEMBL	cdna:genscan chromosome:Sscrofa10.2:9:139437202:139455467:-1 transcript_biotype:protein_coding	119435978	119436142
GENSCAN00000001270	0.00122898	2.1251	down	---	---	---	---	---	---	---	---		ENSEMBL	cdna:genscan chromosome:Sscrofa10.2:8:39515705:39633181:-1 transcript_biotype:protein_coding	32202800	32326615
ENSSSCT00000031470	0.0137942	2.17937	down	---	---	---	---	---	---	---	---		ENSEMBL	cdna:novel chromosome:Sscrofa10.2:12:11635217:11644867:-1 gene:ENSSSCG00000029730 gene_biotype:protein_coding transcript_biotype:protein_coding	9577504	9619013
ENSSSCT00000020267	0.0233378	2.027	down	---	---	---	---	---	---	---	---		ENSEMBL	ncrna:snRNA chromosome:Sscrofa10.2:1:180909303:180909419:1 gene:ENSSSCG00000018672 gene_biotype:snRNA transcript_biotype:snRNA	170466109	170466225
ENSSSCT00000019666	0.0282489	3.66874	down	---	---	---	---	---	---	---	---		ENSEMBL	mt_genbank_import:Mt_tRNA chromosome:Sscrofa10.2:MT:6203:6270:-1 gene:ENSSSCG00000018071 gene_biotype:Mt_tRNA transcript_biotype:Mt_tRNA	6203	6270
AK394732	0.0405278	2.16466	down	---	---	---	---	---	---	---	---		GenBank	Sus scrofa mRNA, clone: MLTL10080A03, expressed in longissimus muscle.	119592663	119676611
AK344379	0.0258775	2.008	down	PREDICTED: LOW QUALITY PROTEIN: protein CASC5	---	---	---	---	---	---	---		GenBank	Sus scrofa mRNA, clone:DCI010029B04, expressed in dendritic cells (immature).	137207018	137209484
---	0.0246676	2.13113	down	---	---	---	---	---	---	---	---		---	---	0	0
---	0.0379487	2.36313	down	---	---	---	---	---	---	---	---		---	---	0	0
---	0.000805	2.2816	down	---	---	---	---	---	---	---	---		---	---	0	0
---	0.00504935	2.00153	down	---	---	---	---	---	---	---	---		---	---	0	0
---	0.0319753	2.24598	down	---	---	---	---	---	---	---	---		---	---	0	0
---	0.0236684	2.15253	down	---	---	---	---	---	---	---	---		---	---	0	0
---	0.0405113	2.00265	down	---	---	---	---	---	---	---	---		---	---	0	0
---	0.0430832	2.06171	down	---	---	---	---	---	---	---	---		---	---	0	0
---	0.0346373	2.15921	down	---	---	---	---	---	---	---	---		---	---	21014095	21014167
---	0.00421964	2.09339	down	---	---	---	---	---	---	---	---		---	---	68489435	68507520
---	0.03433	6.84196	down	---	---	---	---	---	---	---	---		---	---	34349689	34349794
---	0.00524499	2.03151	down	---	---	---	---	---	---	---	---		---	---	1	1572
---	0.0191661	2.37164	down	---	---	---	---	---	---	---	---		---	---	1	2060
---	0.0245926	2.27466	down	---	---	---	---	---	---	---	---		---	---	1	749
---	0.0101908	2.44173	down	---	---	---	---	---	---	---	---		---	---	1	1508
---	0.0390785	4.39669	down	---	---	---	---	---	---	---	---		---	---	1	3849
---	8.77e-05	2.96064	down	---	---	---	---	---	---	---	---		---	---	1	671
---	0.00532174	2.78046	down	---	---	---	---	---	---	---	---		---	---	1	823
---	0.000352	2.00584	down	---	---	---	---	---	---	---	---		---	---	1	988
---	0.00453301	2.46376	down	---	---	---	---	---	---	---	---		---	---	1	778
---	0.0270622	2.12594	down	---	---	---	---	---	---	---	---		---	---	1	813
---	0.039811	2.09645	down	---	---	---	---	---	---	---	---		---	---	1	867
---	0.00902622	2.44251	down	---	---	---	---	---	---	---	---		---	---	1	1107
---	0.03341	2.95971	down	---	---	---	---	---	---	---	---		---	---	1	4847
---	0.00737091	2.04135	down	---	---	---	---	---	---	---	---		---	---	1	4232
---	0.00284803	2.02483	down	---	---	---	---	---	---	---	---		---	---	1	1194
---	0.0372225	3.62339	down	---	---	---	---	---	---	---	---		---	---	1	1588
---	0.0112743	4.72368	down	---	---	---	---	---	---	---	---		---	---	1	1174
---	0.0177952	4.55713	down	---	---	---	---	---	---	---	---		---	---	1	495
---	0.0230415	2.00418	down	---	---	---	---	---	---	---	---		---	---	1	1094
---	0.00537251	4.95013	down	---	---	---	---	---	---	---	---		---	---	1	1239
---	0.0185746	4.29828	down	---	---	---	---	---	---	---	---		---	---	1	1220
---	0.00684172	2.66324	down	---	---	---	---	---	---	---	---		---	---	1	615
---	0.00174604	2.16334	down	---	---	---	---	---	---	---	---		---	---	1	1245
---	0.0158937	2.20736	down	---	---	---	---	---	---	---	---		---	---	1	1111
NM_001244102	0.000808	2.61776	up	V-set and immunoglobulin domain containing 4	VSIG4	---	---	---	---	---	---		RefSeq	Sus scrofa V-set and immunoglobulin domain containing 4 (VSIG4), mRNA.	51222232	51244242
AK345745	0.0197177	2.91431	up	vanin 2	VNN2	GO:0006807 // GO:0015939	nitrogen compound metabolic process // pantothenate metabolic process	---	---	GO:0016810 // GO:0016811 // GO:0017159	hydrolase activity, acting on carbon-nitrogen (but not peptide) bonds // hydrolase activity, acting on carbon-nitrogen (but not peptide) bonds, in linear amides // pantetheine hydrolase activity		GenBank	Sus scrofa mRNA, clone:LNG010098G01, expressed in lung.	32452442	32461793
ENSSSCT00000007515	0.00252689	2.79588	up	vascular cell adhesion molecule 1	VCAM1	GO:0007157 // GO:0007155 // GO:0007159 // GO:0007507 // GO:0016337 // GO:0022614 // GO:0042102 // GO:0050901 // GO:0060669 // GO:0060710 // GO:0071333	heterophilic cell-cell adhesion // cell adhesion // leukocyte cell-cell adhesion // heart development // cell-cell adhesion // membrane to membrane docking // positive regulation of T cell proliferation // leukocyte tethering or rolling // embryonic placenta morphogenesis // chorio-allantoic fusion // cellular response to glucose stimulus	GO:0016021 // GO:0002102 // GO:0016020 // GO:0005615 // GO:0005902 // GO:0009897 // GO:0009986 // GO:0030175 // GO:0045177 // GO:0071065 // GO:0071944	integral to membrane // podosome // membrane // extracellular space // microvillus // external side of plasma membrane // cell surface // filopodium // apical part of cell // alpha9-beta1 integrin-vascular cell adhesion molecule-1 complex // cell periphery	GO:0005515 // GO:0050839 // GO:0005178	protein binding // cell adhesion molecule binding // integrin binding	GO:0007157|GO:0007155|GO:0007159|GO:0007507|GO:0016337|GO:0022614|GO:0042102|GO:0050901|GO:0060669|GO:0060710|GO:0071333|GO:0016021|GO:0002102|GO:0016020|GO:0005615|GO:0005902|GO:0009897|GO:0009986|GO:0030175|GO:0045177|GO:0071065|GO:0071944|GO:0005515|GO:0050839|GO:0005178	ENSEMBL	cdna:known chromosome:Sscrofa10.2:4:129040262:129054592:-1 gene:ENSSSCG00000006862 gene_biotype:protein_coding transcript_biotype:protein_coding	122369849	122384181
NM_001267833	0.00160947	2.31216	up	vav 1 guanine nucleotide exchange factor	VAV1	GO:0006909 // GO:0006955 // GO:0007186 // GO:0007229 // GO:0030593// GO:0032314 // GO:0032855 // GO:0035023 // GO:0035556 // GO:0042110 // GO:0043087 // GO:0045785 // GO:0072593	phagocytosis // immune response // G-protein coupled receptor signaling pathway // integrin-mediated signaling pathway // neutrophil chemotaxis // regulation of Rac GTPase activity // positive regulation of Rac GTPase activity // regulation of Rho protein signal transduction // intracellular signal transduction // T cell activation // regulation of GTPase activity // positive regulation of cell a…	GO:0005911	cell-cell junction	---	guanyl-nucleotide exchange factor activity // Rho guanyl-nucleotide exchange factor activity // protein binding // phospholipid binding // Rac guanyl-nucleotide exchange factor activity // metal ion binding		RefSeq	Sus scrofa vav 1 guanine nucleotide exchange factor (VAV1), mRNA.	50182194	50211641
NM_001160088	0.01043	3.73003	up	ubiquitin D	UBD	GO:0006511 // GO:0016567 // GO:0034341 // GO:0034612 // GO:0043011 // GO:0043065	ubiquitin-dependent protein catabolic process // protein ubiquitination // response to interferon-gamma // response to tumor necrosis factor // myeloid dendritic cell differentiation // positive regulation of apoptotic process // positive regulation of I-kappaB kinase/NF-kappaB cascade // aggresome assembly	---	nucleus // cytoplasm // aggresome	---	protein binding // proteasome binding		RefSeq	Sus scrofa ubiquitin D (UBD), mRNA.	33581265	33583446
ENSSSCT00000001367	0.00166965	3.58323	up	ubiquitin D	UBD	GO:0016567 // GO:0006511 // GO:0034341 // GO:0034612 // GO:0035417 // GO:0043011 // GO:0043065 // GO:0043123 // GO:0070842	protein ubiquitination // ubiquitin-dependent protein catabolic process // response to interferon-gamma // response to tumor necrosis factor // negative regulation of mitotic prometaphase // myeloid dendritic cell differentiation // positive regulation of apoptotic process // positive regulation of I-kappaB kinase/NF-kappaB cascade // aggresome assembly	GO:0005634 // GO:0005737 // GO:0016235	nucleus // cytoplasm // aggresome	GO:0005515 // GO:0070628	protein binding // proteasome binding	GO:0016567|GO:0006511|GO:0034341|GO:0034612|GO:0035417|GO:0043011|GO:0043065|GO:0043123|GO:0070842|GO:0005634|GO:0005737|GO:0016235|GO:0005515|GO:0070628	ENSEMBL	cdna:known_by_projection chromosome:Sscrofa10.2:7:25330261:25332807:1 gene:ENSSSCG00000001252 gene_biotype:protein_coding transcript_biotype:protein_coding	24966673	24968847
ENSSSCT00000012024	0.0438709	3.62088	up	ubiquitin associated protein 1	UBAP1	---	---	---	---	GO:0005515	protein binding	GO:0005515	ENSEMBL	cdna:novel chromosome:Sscrofa10.2:10:36747071:36769606:1 gene:ENSSSCG00000030649 gene_biotype:protein_coding transcript_biotype:protein_coding	31110530	31117616
ENSSSCT00000003224	0.00240363	2.51184	up	TYRO protein tyrosine kinase binding protein	TYROBP	GO:0002281 // GO:0002283 // GO:0007229 // GO:2001204	macrophage activation involved in immune response // neutrophil activation involved in immune response // integrin-mediated signaling pathway // regulation of osteoclast development	GO:0016021 // GO:0016020	integral to membrane // membrane	GO:0005515 // GO:0042802	protein binding // identical protein binding	GO:0002281|GO:0002283|GO:0007229|GO:2001204|GO:0016021|GO:0016020|GO:0005515|GO:0042802	ENSEMBL	cdna:known chromosome:Sscrofa10.2:6:40711873:40715184:-1 gene:ENSSSCG00000002919 gene_biotype:protein_coding transcript_biotype:protein_coding	30466058	30469384
AK391897	0.00498947	2.2164	up	tubulin, beta 2B class IIb	TUBB2B	GO:0001764 // GO:0006184 // GO:0007017 // GO:0051225 // GO:0051258	neuron migration // GTP catabolic process // microtubule-based process // spindle assembly // protein polymerization	GO:0005634 // GO:0005737 // GO:0005856 // GO:0005874 // GO:0005886 // GO:0015630 // GO:0043234	nucleus // cytoplasm // cytoskeleton // microtubule // plasma membrane // protein complex	GO:0000166 //GO:0003924 // GO:0005200 // GO:0005515 // GO:0005525	nucleotide binding // GTPase activity // structural constituent of cytoskeleton // protein binding// GTP binding		GenBank	Sus scrofa mRNA, clone: HTMT10031E08, expressed in hypothalamus.	2837181	2849640
ENSSSCT00000010460	0.0123432	3.00989	up	tumor necrosis factor (ligand) superfamily, member 13b	TNFSF13B	GO:0001782 // GO:0002636 // GO:0006955 // GO:0030890 // GO:0031295 // GO:0031296 // GO:0042102 // GO:0048305 // GO:0050776	B cell homeostasis // positive regulation of germinal center formation // immune response // positive regulation of B cell proliferation // T cell costimulation // B cell costimulation // positive regulation of T cell proliferation // immunoglobulin secretion // regulation of immune response	GO:0016020 // GO:0005615	membrane // extracellular space	GO:0005515 // GO:0005125 // GO:0005164	protein binding // cytokine activity // tumor necrosis factor receptor binding	GO:0001782|GO:0002636|GO:0006955|GO:0030890|GO:0031295|GO:0031296|GO:0042102|GO:0048305|GO:0050776|GO:0016020|GO:0005615|GO:0005515|GO:0005125|GO:0005164	ENSEMBL	cdna:known chromosome:Sscrofa10.2:11:83014418:83046597:1 gene:ENSSSCG00000009542 gene_biotype:protein_coding transcript_biotype:protein_coding	76045559	76077251
ENSSSCT00000006590	0.0104779	6.50715	up	tumor necrosis factor receptor superfamily, member 11b	TNFRSF11B	GO:0007165	signal transduction	---	---	GO:0005515	protein binding	GO:0007165|GO:0005515	ENSEMBL	cdna:known chromosome:Sscrofa10.2:4:21129676:21158444:-1 gene:ENSSSCG00000020707 gene_biotype:protein_coding transcript_biotype:protein_coding	19569455	19597570
AB490119	0.0370577	2.78233	up	tumor necrosis factor, alpha-induced protein 3	TNFAIP3	---	B-1 B cell homeostasis // response to molecule of bacterial origin // regulation of germinal center formation // negative regulation of chronic inflammatory response // protein deubiquitination // negative regulation of protein ubiquitination // negative regulation of NF-kappaB transcription factor activity // response to muramyl dipeptide // negative regulation of interleukin-1 beta production /…	---	nucleus // cytoplasm // centrosome	GO:0003677 // GO:0008270	DNA binding // zinc ion binding	GO:0003677|GO:0008270	GenBank	Sus scrofa TNFAIP3 mRNA for tumor necrosis factor alpha-induced protein 3, complete cds.	27897946	27902856
NM_214022	0.0385756	2.17439	up	tumor necrosis factor	TNF	GO:0000060 // GO:0000122 // GO:0000165 // GO:0000185 // GO:0000187 // GO:0001819 // GO:0001932 // GO:0001934 // GO:0002439 // GO:0002740 // GO:0002876 // GO:0002925 // GO:0006006 // GO:0006915 // GO:0006919 // GO:0006927 // GO:0006952 // GO:0006954 // GO:0006955 // GO:0006959 // GO:0007165 // GO:0007254 // GO:0007275 // GO:0008625 // GO:0009615 // GO:0009887 // GO:0010629 // GO:0010693 // GO:0030…	protein import into nucleus, translocation // negative regulation of transcription from RNA polymerase II promoter // MAPK cascade // activation of MAPKKK activity // activation of MAPK activity // positive regulation of cytokine production // regulation of protein phosphorylation // positive regulation of protein phosphorylation // chronic inflammatory response to antigenic stimulus // negative …	GO:0001891 // GO:0005576 // GO:0005615 // GO:0005622 // GO:0005886 // GO:0005887 // GO:0009897 // GO:0009986 // GO:0016020 // GO:0016021 // GO:0045121 // GO:0055037	phagocytic cup // extracellular region // extracellular space // intracellular // plasma membrane // integral to plasma membrane // external side of plasma membrane // cell surface // membrane // integral to membrane // membrane raft // recycling endosome	GO:0002020 // GO:0005125 // GO:0005164 // GO:0042802 // GO:0044212	protease binding // cytokine activity // tumor necrosis factor receptor binding // identical protein binding // transcription regulatory region DNA binding	GO:0000060|GO:0000122|GO:0000165|GO:0000185|GO:0000187|GO:0001819|GO:0001932|GO:0001934|GO:0002439|GO:0002740|GO:0002876|GO:0002925|GO:0006006|GO:0006915|GO:0006919|GO:0006927|GO:0006952|GO:0006954|GO:0006955|GO:0006959|GO:0007165|GO:0007254|GO:0007275|GO:0008625|GO:0009615|GO:0009887|GO:0010629|GO:0010693|GO:0030198|GO:0030316|GO:0030730|GO:0031334|GO:0031622|GO:0031663|GO:0032715|GO:0032722|GO:…	RefSeq	Sus scrofa tumor necrosis factor (TNF), mRNA.	27658519	27661277
NM_214230	0.000386	6.84412	up	tenascin C	TNC	GO:0007155	cell adhesion	GO:0005576 // GO:0005578 // GO:0031012	extracellular region // proteinaceous extracellular matrix // extracellular matrix	---	---	GO:0007155|GO:0005576|GO:0005578|GO:0031012	RefSeq	Sus scrofa tenascin C (TNC), mRNA.	268415201	268657770
AK344626	0.00229904	2.69627	up	transmembrane protein 156-like	TMEM156	---	---	---	---	---	---		GenBank	Sus scrofa mRNA, clone:DCI010088C12, expressed in dendritic cells (immature).	25850602	25903803
AK395210	0.0204388	2.03647	up	transmembrane BAX inhibitor motif-containing protein 1-like	TMBIM1	---	---	---	---	---	---		GenBank	Sus scrofa mRNA, clone: OVRM10120G02, expressed in ovary.	113484201	113562604
ENSSSCT00000035124	0.000236	2.93035	up	toll-like receptor 7	TLR7	GO:0007165 // GO:0007252 // GO:0071260 // GO:0032722 // GO:0032755 // GO:0032757 // GO:0034154 // GO:0042346 // GO:0045078 // GO:0045356 // GO:0045359 // GO:0045416 // GO:0051607 // GO:0002755 // GO:0006955	signal transduction // I-kappaB phosphorylation // cellular response to mechanical stimulus // positive regulation of chemokine production // positive regulation of interleukin-6 production // positive regulation of interleukin-8 production // toll-like receptor 7 signaling pathway // positive regulation of NF-kappaB import into nucleus // positive regulation of interferon-gamma biosynthetic proc…	GO:0005886 // GO:0005622 // GO:0016021 // GO:0016020 // GO:0005764 // GO:0005783 // GO:0005737 // GO:0005768 // GO:0032009	plasma membrane // intracellular // integral to membrane // membrane // lysosome // endoplasmic reticulum // cytoplasm // endosome // early phagosome	GO:0005515 // GO:0003725 // GO:0003727 // GO:0035197 // GO:0004888	protein binding // double-stranded RNA binding // single-stranded RNA binding // siRNA binding // transmembrane signaling receptor activity	GO:0007165|GO:0007252|GO:0071260|GO:0032722|GO:0032755|GO:0032757|GO:0034154|GO:0042346|GO:0045078|GO:0045356|GO:0045359|GO:0045416|GO:0051607|GO:0002755|GO:0006955|GO:0005886|GO:0005622|GO:0016021|GO:0016020|GO:0005764|GO:0005783|GO:0005737|GO:0005768|GO:0032009|GO:0005515|GO:0003725|GO:0003727|GO:0035197|GO:0004888	ENSEMBL	cdna:known chromosome:Sscrofa10.2:X:10451005:10476655:1 gene:ENSSSCG00000012117 gene_biotype:protein_coding transcript_biotype:protein_coding	8503790	8529729
NM_001113039	0.00401972	3.76905	up	toll-like receptor 4	TLR4	GO:0002224 // GO:0002755 // GO:0006954 // GO:0006955 // GO:0007165 // GO:0031663 // GO:0032497 // GO:0034142 // GO:0042116 // GO:0045087 // GO:0050707 // GO:0050829	toll-like receptor signaling pathway // MyD88-dependent toll-like receptor signaling pathway // inflammatory response // immune response // signal transduction // lipopolysaccharide-mediated signaling pathway // detection of lipopolysaccharide // toll-like receptor 4 signaling pathway // macrophage activation // innate immune response // regulation of cytokine secretion // defense response to Gra…	GO:0016020 // GO:0016021 // GO:0046696 // GO:0046696	membrane // integral to membrane // lipopolysaccharide receptor complex // lipopolysaccharide receptor complex	GO:0001875 // GO:0001875 // GO:0004888	lipopolysaccharide receptor activity // lipopolysaccharide receptor activity // transmembrane signaling receptor activity	GO:0002224|GO:0002755|GO:0006954|GO:0006955|GO:0007165|GO:0031663|GO:0032497|GO:0034142|GO:0042116|GO:0045087|GO:0050707|GO:0050829|GO:0016020|GO:0016021|GO:0046696|GO:0046696|GO:0001875|GO:0001875|GO:0004888	RefSeq	Sus scrofa toll-like receptor 4 (TLR4), mRNA.	271621935	271631702
ENSSSCT00000013426	0.0023827	5.93684	up	TIMP metallopeptidase inhibitor 1	TIMP1	GO:0051045 // GO:1901164 // GO:0010466 // GO:0043249	negative regulation of membrane protein ectodomain proteolysis // negative regulation of trophoblast cell migration // negative regulation of peptidase activity // erythrocyte maturation	GO:0005576 // GO:0005578 // GO:0005604	extracellular region // proteinaceous extracellular matrix // basement membrane	GO:0005515 // GO:0008191 // GO:0004857 // GO:0030414 // GO:0046872	protein binding // metalloendopeptidase inhibitor activity // enzyme inhibitor activity // peptidase inhibitor activity // metal ion binding	GO:0051045|GO:1901164|GO:0010466|GO:0043249|GO:0005576|GO:0005578|GO:0005604|GO:0005515|GO:0008191|GO:0004857|GO:0030414|GO:0046872	ENSEMBL	cdna:known chromosome:Sscrofa10.2:X:47372593:47376668:-1 gene:ENSSSCG00000012277 gene_biotype:protein_coding transcript_biotype:protein_coding	42070430	42074211
AK230770	0.000565	4.4163	up	transcription factor EC-like isoform 1 [Sus scrofa]	TFEC	GO:0006355 // GO:0034605	regulation of transcription, DNA-dependent // cellular response to heat	GO:0005634 // GO:0005737	nucleus // cytoplasm	GO:0046983	protein dimerization activity		GenBank	Sus scrofa mRNA, clone:AMP010039C10, expressed in alveolar macrophage.	28878257	28953962
AK400398	0.00275732	9.79969	up	transcobalamin I (vitamin B12 binding protein, R binder family)	TCN1	GO:0006810 // GO:0006811 // GO:0006824 // GO:0015889	transport // ion transport // cobalt ion transport // cobalamin transport	GO:0005576	extracellular region	GO:0031419 // GO:0046872	cobalamin binding // metal ion binding	GO:0006810|GO:0006811|GO:0006824|GO:0015889|GO:0005576|GO:0031419|GO:0046872	GenBank	Sus scrofa mRNA, clone: CLNT10088E10, expressed in colon.	9615562	9616030
ENSSSCT00000017968	0.0266755	2.57923	up	thromboxane A synthase 1 (platelet)	TBXAS1	GO:0055114 // GO:0001516 // GO:0006629 // GO:0006631 // GO:0006633 // GO:0006693	oxidation-reduction process // prostaglandin biosynthetic process // lipid metabolic process // fatty acid metabolic process // fatty acid biosynthetic process // prostaglandin metabolic process	GO:0005783 // GO:0005789 // GO:0016020 // GO:0016021	endoplasmic reticulum // endoplasmic reticulum membrane // membrane // integral to membrane	GO:0009055 // GO:0004497 // GO:0046872 // GO:0005506 // GO:0016491 // GO:0016705 // GO:0020037 // GO:0004796 // GO:0016853	electron carrier activity // monooxygenase activity // metal ion binding // iron ion binding // oxidoreductase activity // oxidoreductase activity, acting on paired donors, with incorporation or reduction of molecular oxygen // heme binding // thromboxane-A synthase activity // isomerase activity	GO:0055114|GO:0001516|GO:0006629|GO:0006631|GO:0006633|GO:0006693|GO:0005783|GO:0005789|GO:0016020|GO:0016021|GO:0009055|GO:0004497|GO:0046872|GO:0005506|GO:0016491|GO:0016705|GO:0020037|GO:0004796|GO:0016853	ENSEMBL	cdna:known chromosome:Sscrofa10.2:18:10223766:10394083:-1 gene:ENSSSCG00000016504 gene_biotype:protein_coding transcript_biotype:protein_coding	8100158	8109362
NM_001044581	0.0247854	2.24385	up	transporter 1, ATP-binding cassette, sub-family B (MDR/TAP)	TAP1	GO:0006200 // GO:0006810 // GO:0015833 // GO:0055085	ATP catabolic process // transport // peptide transport // transmembrane transport	GO:0016020 // GO:0016021	membrane // integral to membrane	GO:0000166 // GO:0005215 // GO:0005524 // GO:0015197 // GO:0016887 // GO:0017111 // GO:0042626	nucleotide binding // transporter activity // ATP binding // peptide transporter activity // ATPase activity // nucleoside-triphosphatase activity // ATPase activity, coupled to transmembrane movement of substances	GO:0006200|GO:0006810|GO:0015833|GO:0055085|GO:0016020|GO:0016021|GO:0000166|GO:0005215|GO:0005524|GO:0015197|GO:0016887|GO:0017111|GO:0042626	RefSeq	Sus scrofa transporter 1, ATP-binding cassette, sub-family B (MDR/TAP) (TAP1), mRNA.	29438870	29447509
NM_001044580	0.00234884	2.17662	up	signal transducer and activator of transcription 3 (acute-phase response factor)	STAT3	GO:0001659 // GO:0001659 // GO:0001754 // GO:0001754 // GO:0006351 // GO:0006355 // GO:0006357 // GO:0006366 // GO:0006606 // GO:0006606 // GO:0007165 // GO:0008283 // GO:0016310 // GO:0019827 // GO:0019953 // GO:0019953 // GO:0030522 // GO:0032870 // GO:0040014 // GO:0042593 // GO:0042593 // GO:0042755 // GO:0042755 // GO:0045747 // GO:0045747 // GO:0045893 // GO:0045893 // GO:0045944 // GO:0048…	temperature homeostasis // temperature homeostasis // eye photoreceptor cell differentiation // eye photoreceptor cell differentiation // transcription, DNA-dependent // regulation of transcription, DNA-dependent // regulation of transcription from RNA polymerase II promoter // transcription from RNA polymerase II promoter // protein import into nucleus // protein import into nucleus // signal tr…	GO:0005634 // GO:0005634 // GO:0005737 // GO:0005737 // GO:0005886 // GO:0005886	nucleus // nucleus // cytoplasm // cytoplasm // plasma membrane // plasma membrane	GO:0000981 // GO:0001103 // GO:0003677 // GO:0003677 // GO:0003700 // GO:0004871 // GO:0004879 // GO:0005509 // GO:0019901 // GO:0019901 // GO:0019903 // GO:0043565 // GO:0044212 // GO:0046983 // GO:0046983	sequence-specific DNA binding RNA polymerase II transcription factor activity // RNA polymerase II repressing transcription factor binding // DNA binding // DNA binding // sequence-specific DNA binding transcription factor activity // signal transducer activity // ligand-activated sequence-specific DNA binding RNA polymerase II transcription factor activity // calcium ion binding // protein kinas…	GO:0001659|GO:0001659|GO:0001754|GO:0001754|GO:0006351|GO:0006355|GO:0006357|GO:0006366|GO:0006606|GO:0006606|GO:0007165|GO:0008283|GO:0016310|GO:0019827|GO:0019953|GO:0019953|GO:0030522|GO:0032870|GO:0040014|GO:0042593|GO:0042593|GO:0042755|GO:0042755|GO:0045747|GO:0045747|GO:0045893|GO:0045893|GO:0045944|GO:0048708|GO:0048708|GO:0060019|GO:0060019|GO:0060396|GO:0060397|GO:0060397|GO:0070102|GO:…	RefSeq	Sus scrofa signal transducer and activator of transcription 3 (acute-phase response factor) (STAT3), mRNA.	18246329	18310664
ENSSSCT00000018944	0.00300121	2.11824	up	signal transducer and activator of transcription 3 (acute-phase response factor)	STAT3	GO:0001659 // GO:0001754 // GO:0006366 // GO:0006606 // GO:0007165 // GO:0006351 // GO:0006355 // GO:0006357 // GO:0008283 // GO:0045893 // GO:0019827 // GO:0019953 // GO:0030522 // GO:0032870 // GO:0040014 // GO:0042593 // GO:0042755 // GO:0045747 // GO:0045944 // GO:0048708 // GO:0060019 // GO:0060396 // GO:0060397 // GO:0070102 // GO:0001659 // GO:0001754 // GO:0006606 // GO:0016310 // GO:0019…	temperature homeostasis // eye photoreceptor cell differentiation // transcription from RNA polymerase II promoter // protein import into nucleus // signal transduction // transcription, DNA-dependent // regulation of transcription, DNA-dependent // regulation of transcription from RNA polymerase II promoter // cell proliferation // positive regulation of transcription, DNA-dependent // stem cell…	GO:0005886 // GO:0005634 // GO:0005737 // GO:0005634 // GO:0005737 // GO:0005886	plasma membrane // nucleus // cytoplasm // nucleus // cytoplasm // plasma membrane	GO:0005515 // GO:0000981 // GO:0005509 // GO:0003677 // GO:0003700 // GO:0004879 // GO:0004871 // GO:0046983 // GO:0044212 // GO:0019901 // GO:0043565 // GO:0001103 // GO:0003677 // GO:0019901 // GO:0019903 // GO:0046983	protein binding // sequence-specific DNA binding RNA polymerase II transcription factor activity // calcium ion binding // DNA binding // sequence-specific DNA binding transcription factor activity // ligand-activated sequence-specific DNA binding RNA polymerase II transcription factor activity // signal transducer activity // protein dimerization activity // transcription regulatory region DNA b…	GO:0001659|GO:0001754|GO:0006366|GO:0006606|GO:0007165|GO:0006351|GO:0006355|GO:0006357|GO:0008283|GO:0045893|GO:0019827|GO:0019953|GO:0030522|GO:0032870|GO:0040014|GO:0042593|GO:0042755|GO:0045747|GO:0045944|GO:0048708|GO:0060019|GO:0060396|GO:0060397|GO:0070102|GO:0001659|GO:0001754|GO:0006606|GO:0016310|GO:0019953|GO:0042593|GO:0042755|GO:0045747|GO:0045893|GO:0048708|GO:0060019|GO:0060397|GO:…	ENSEMBL	cdna:known chromosome:Sscrofa10.2:12:20711742:20775571:-1 gene:ENSSSCG00000017403 gene_biotype:protein_coding transcript_biotype:protein_coding	17949790	17980587
NM_213889	0.0437426	2.13189	up	signal transducer and activator of transcription 2, 113kDa	STAT2	GO:0006351 // GO:0006355 // GO:0007165	transcription, DNA-dependent // regulation of transcription, DNA-dependent // signal transduction	GO:0005634 // GO:0005737	nucleus // cytoplasm	GO:0003677 // GO:0003700 // GO:0004871 // GO:0005509	DNA binding // sequence-specific DNA binding transcription factor activity // signal transducer activity // calcium ion binding	GO:0006351|GO:0006355|GO:0007165|GO:0005634|GO:0005737|GO:0003677|GO:0003700|GO:0004871|GO:0005509	RefSeq	Sus scrofa signal transducer and activator of transcription 2, 113kDa (STAT2), mRNA.	20723188	20737703
NM_213769	0.00621429	3.99489	up	signal transducer and activator of transcription 1, 91kDa	STAT1	GO:0001937 // GO:0006351 // GO:0006355 // GO:0006915 // GO:0006919 // GO:0007165 // GO:0007259 // GO:0007584 // GO:0008015 // GO:0008284 // GO:0016525 // GO:0032869 // GO:0033209 // GO:0034097 // GO:0043124 // GO:0043434 // GO:0045893 // GO:0048661 // GO:0051591 // GO:0060333 // GO:0060337 // GO:0072136 // GO:0072162 // GO:0072308	negative regulation of endothelial cell proliferation // transcription, DNA-dependent // regulation of transcription, DNA-dependent // apoptotic process // activation of cysteine-type endopeptidase activity involved in apoptotic process // signal transduction // JAK-STAT cascade // response to nutrient // blood circulation // positive regulation of cell proliferation // negative regulation of ang…	GO:0005634 // GO:0005634 // GO:0005730 // GO:0005737 // GO:0005737	nucleus // nucleus // nucleolus // cytoplasm // cytoplasm	GO:0000983 // GO:0003677 // GO:0003700 // GO:0004871 // GO:0005509	RNA polymerase II core promoter sequence-specific DNA binding transcription factor activity // DNA binding // sequence-specific DNA binding transcription factor activity // signal transducer activity // calcium ion binding	GO:0001937|GO:0006351|GO:0006355|GO:0006915|GO:0006919|GO:0007165|GO:0007259|GO:0007584|GO:0008015|GO:0008284|GO:0016525|GO:0032869|GO:0033209|GO:0034097|GO:0043124|GO:0043434|GO:0045893|GO:0048661|GO:0051591|GO:0060333|GO:0060337|GO:0072136|GO:0072162|GO:0072308|GO:0005634|GO:0005634|GO:0005730|GO:0005737|GO:0005737|GO:0000983|GO:0003677|GO:0003700|GO:0004871|GO:0005509	RefSeq	Sus scrofa signal transducer and activator of transcription 1, 91kDa (STAT1), mRNA.	90089504	90090645
AK237246	0.0106022	5.0663	up	proteoglycan 1 precursor-like	SRGN	---	---	---	---	---	---		GenBank	Sus scrofa mRNA, clone:SPL010016F10, expressed in spleen.	75329507	75346802
NM_001244238	0.0454358	2.12835	up	sulfide quinone reductase-like (yeast)	SQRDL	GO:0055114	oxidation-reduction process	---	---	---	oxidoreductase activity		RefSeq	Sus scrofa sulfide quinone reductase-like (yeast) (SQRDL), nuclear gene encoding mitochondrial protein, mRNA.	131676579	131732409
NM_214023	0.00204467	7.26365	up	secreted phosphoprotein 1	SPP1	GO:0001503 // GO:0007155 // GO:0010811 // GO:0030593 // GO:0031214 // GO:0033280	ossification // cell adhesion // positive regulation of cell-substrate adhesion // neutrophil chemotaxis // biomineral tissue development // response to vitamin D	GO:0005576 // GO:0005615 // GO:0005737 // GO:0045177	extracellular region // extracellular space // cytoplasm // apical part of cell	GO:0005125 // GO:0050840	cytokine activity // extracellular matrix binding	GO:0001503|GO:0007155|GO:0010811|GO:0030593|GO:0031214|GO:0033280|GO:0005576|GO:0005615|GO:0005737|GO:0045177|GO:0005125|GO:0050840	RefSeq	Sus scrofa secreted phosphoprotein 1 (SPP1), mRNA.	112396255	112600779
ENSSSCT00000014457	0.00910902	2.56704	up	spleen focus forming virus (SFFV) proviral integration oncogene spi1	SPI1	GO:0006355 // GO:0006351	regulation of transcription, DNA-dependent // transcription, DNA-dependent	GO:0005634	nucleus	GO:0003677 // GO:0003700 // GO:0043565 // GO:0003723	DNA binding // sequence-specific DNA binding transcription factor activity // sequence-specific DNA binding // RNA binding	GO:0006355|GO:0006351|GO:0005634|GO:0003677|GO:0003700|GO:0043565|GO:0003723	ENSEMBL	cdna:known chromosome:Sscrofa10.2:2:16434716:16452507:1 gene:ENSSSCG00000013237 gene_biotype:protein_coding transcript_biotype:protein_coding	13236585	13254376
AK395656	0.0211519	2.17708	up	nuclear body protein SP140-like	SP140	---	---	---	nucleus // nucleolus // cytoplasm	---	DNA binding // protein binding // zinc ion binding		GenBank	Sus scrofa mRNA, clone: OVRT10043G05, expressed in ovary.	123644233	123709027
AK394415	0.0107416	2.93601	up	sorting nexin-10-like isoform 1	SNX10	---	---	---	---	---	---		GenBank	Sus scrofa mRNA, clone: MLN010024B09, expressed in mesenteric lymph node.	44950731	44979087
XM_003480883	0.0267915	3.68961	up	solute carrier organic anion transporter family, member 6A1	SLCO6A1	---	---	---	---	---	---		RefSeq	PREDICTED: Sus scrofa solute carrier organic anion transporter family, member 6A1 (SLCO6A1), mRNA.	97208582	97304608
NM_001110421	0.0199829	2.22471	up	solute carrier family 7 (amino acid transporter light chain, y+L system), member 7	SLC7A7	GO:0003333	amino acid transmembrane transport	GO:0016020 // GO:0016021	membrane // integral to membrane	GO:0015171	amino acid transmembrane transporter activity	GO:0003333|GO:0016020|GO:0016021|GO:0015171	RefSeq	Sus scrofa solute carrier family 7 (amino acid transporter light chain, y+L system), member 7 (SLC7A7), mRNA.	82432218	82469416
AK231621	0.0135292	2.00855	up	solute carrier family 35, member G1	SLC35G1	---	---	GO:0016020	membrane	---	---		GenBank	Sus scrofa mRNA, clone:LNG010002D03, expressed in lung.	110615571	110623503
XM_003122678	0.0281065	2.16548	up	solute carrier family 15, member 3	SLC15A3	GO:0006810	transport	GO:0016020	membrane	GO:0005215	transporter activity	GO:0006810|GO:0016020|GO:0005215	RefSeq	PREDICTED: Sus scrofa solute carrier family 15, member 3 (SLC15A3), mRNA.	9502177	9516114
NM_213821	0.033102	3.85883	up	solute carrier family 11 (proton-coupled divalent metal ion transporters), member 1	SLC11A1	GO:0000165 // GO:0006810 // GO:0006811 // GO:0032496 // GO:0055072	MAPK cascade // transport // ion transport // response to lipopolysaccharide // iron ion homeostasis	GO:0016020 // GO:0016021	membrane // integral to membrane	GO:0005215	transporter activity	GO:0000165|GO:0006810|GO:0006811|GO:0032496|GO:0055072|GO:0016020|GO:0016021|GO:0005215	RefSeq	Sus scrofa solute carrier family 11 (proton-coupled divalent metal ion transporters), member 1 (SLC11A1), mRNA.	113574179	113574788
ENSSSCT00000006989	0.0309275	3.63547	up	SLAM family member 7-like	SLAMF7	GO:0032814	regulation of natural killer cell activation	GO:0005886 // GO:0016021	plasma membrane // integral to membrane	GO:0005515 // GO:0004872	protein binding // receptor activity	GO:0032814|GO:0005886|GO:0016021|GO:0005515|GO:0004872	ENSEMBL	cdna:known chromosome:Sscrofa10.2:4:97469256:97479289:1 gene:ENSSSCG00000006378 gene_biotype:protein_coding transcript_biotype:protein_coding	93220455	93235041
AK231082	0.00484069	2.09473	up	serpin peptidase inhibitor, clade B (ovalbumin), member 8	SERPINB8	GO:0010951	negative regulation of endopeptidase activity	GO:0005615 // GO:0005829	extracellular space // cytosol	---	serine-type endopeptidase inhibitor activity // protein binding		GenBank	Sus scrofa mRNA, clone:AMP010091A09, expressed in alveolar macrophage.	164907399	164917059
AK233692	0.00326195	2.40588	up	serpin peptidase inhibitor, clade B (ovalbumin), member 1	SERPINB1	---	---	---	---	---	---		GenBank	Sus scrofa mRNA, clone:LVRM10207B03, expressed in liver.	3025102	3034222
XM_001925143	0.0233157	2.35982	up	sema domain, immunoglobulin domain (Ig), short basic domain, secreted, (semaphorin) 3F	SEMA3F	GO:0001755 // GO:0007275 // GO:0007411 // GO:0048843 // GO:0050919	neural crest cell migration // multicellular organismal development // axon guidance // negative regulation of axon extension involved in axon guidance // negative chemotaxis	GO:0016020	membrane	GO:0004872 // GO:0045499	receptor activity // chemorepellent activity	GO:0001755|GO:0007275|GO:0007411|GO:0048843|GO:0050919|GO:0016020|GO:0004872|GO:0045499	RefSeq	PREDICTED: Sus scrofa sema domain, immunoglobulin domain (Ig), short basic domain, secreted, (semaphorin) 3F (SEMA3F), mRNA.	27321595	27331409
ENSSSCT00000006888	0.0191575	2.67788	up	selectin L	SELL	GO:0007155 // GO:0033198	cell adhesion // response to ATP	GO:0005886 // GO:0016020 // GO:0009897	plasma membrane // membrane // external side of plasma membrane	GO:0005515 // GO:0002020 // GO:0050839 // GO:0030246	protein binding // protease binding // cell adhesion molecule binding // carbohydrate binding	GO:0007155|GO:0033198|GO:0005886|GO:0016020|GO:0009897|GO:0005515|GO:0002020|GO:0050839|GO:0030246	ENSEMBL	cdna:known chromosome:Sscrofa10.2:4:88931478:88951561:1 gene:ENSSSCG00000006287 gene_biotype:protein_coding transcript_biotype:protein_coding	84394933	84415018
NM_214268	0.0215952	2.75941	up	selectin E	SELE	GO:0007155	cell adhesion	GO:0016020 // GO:0016021	membrane // integral to membrane	GO:0030246	carbohydrate binding	GO:0007155|GO:0016020|GO:0016021|GO:0030246	RefSeq	Sus scrofa selectin E (SELE), mRNA.	84377739	84387530
AK230482	0.00724358	2.24365	up	serine carboxypeptidase 1 [ Sus scrofa (pig) ]	SCPEP1	GO:0006508 // GO:0045776 // GO:0045909	proteolysis // negative regulation of blood pressure // positive regulation of vasodilation	GO:0070062	extracellular vesicular exosome	GO:0004185	serine-type carboxypeptidase activity		GenBank	Sus scrofa mRNA, clone:AMP010001H01, expressed in alveolar macrophage.	31074498	31102483
AK345238	0.0116095	2.50453	up	SAM domain and HD domain-containing protein 1-like, partial [Sus scrofa]	SAMHD1	GO:0008152	metabolic process	---	---	GO:0003824 // GO:0008081 // GO:0046872	catalytic activity // phosphoric diester hydrolase activity // metal ion binding		GenBank	Sus scrofa mRNA, clone:ITT010088E02, expressed in small intestine.	42465490	42480949
NM_001243214	0.0262539	2.28266	up	ribosomal protein S6 kinase, 90kDa, polypeptide 1	RPS6KA1	GO:0006468 // GO:0007243 // GO:0016310 // GO:0043066 // GO:0043154 // GO:0045944 // GO:2000491	protein phosphorylation // intracellular protein kinase cascade // phosphorylation // negative regulation of apoptotic process // negative regulation of cysteine-type endopeptidase activity involved in apoptotic process // positive regulation of transcription from RNA polymerase II promoter // positive regulation of hepatic stellate cell activation	GO:0005634 // GO:0005737 // GO:0005819	nucleus // cytoplasm // spindle	GO:0000166 // GO:0000287 // GO:0004672 // GO:0004674 // GO:0004712 // GO:0004713 // GO:0005515 // GO:0005524 // GO:0016301 // GO:0016740 // GO:0016772 // GO:0043027	nucleotide binding // magnesium ion binding // protein kinase activity // protein serine/threonine kinase activity // protein serine/threonine/tyrosine kinase activity // protein tyrosine kinase activity // protein binding // ATP binding // kinase activity // transferase activity // transferase activity, transferring phosphorus-containing groups // cysteine-type endopeptidase inhibitor activity i…		RefSeq	Sus scrofa ribosomal protein S6 kinase, 90kDa, polypeptide 1 (RPS6KA1), mRNA.	57594200	57622548
ENSSSCT00000011822	0.00390703	2.7523	up	regulator of G-protein signaling 2, 24kDa	RGS2	GO:0006417 // GO:0007049 // GO:0007283 // GO:0009968 // GO:0010519 // GO:0010614 // GO:0045744 // GO:0038032 // GO:0043407 // GO:0050873 // GO:0055119 // GO:0060087 // GO:0060452 // GO:0071877	regulation of translation // cell cycle // spermatogenesis // negative regulation of signal transduction // negative regulation of phospholipase activity // negative regulation of cardiac muscle hypertrophy // negative regulation of G-protein coupled receptor protein signaling pathway // termination of G-protein coupled receptor signaling pathway // negative regulation of MAP kinase activity // b…	GO:0005886 // GO:0016020 // GO:0005829 // GO:0005634 // GO:0005737 // GO:0005730 // GO:0009898	plasma membrane // membrane // cytosol // nucleus // cytoplasm // nucleolus // internal side of plasma membrane	GO:0005515	protein binding	GO:0006417|GO:0007049|GO:0007283|GO:0009968|GO:0010519|GO:0010614|GO:0045744|GO:0038032|GO:0043407|GO:0050873|GO:0055119|GO:0060087|GO:0060452|GO:0071877|GO:0005886|GO:0016020|GO:0005829|GO:0005634|GO:0005737|GO:0005730|GO:0009898|GO:0005515	ENSEMBL	cdna:known chromosome:Sscrofa10.2:10:2543423:2546894:-1 gene:ENSSSCG00000010806 gene_biotype:protein_coding transcript_biotype:protein_coding	1942640	1945960
EU056577	0.0366513	2.77157	up	retinol dehydrogenase 10 (all-trans)	RDH10	GO:0008152 // GO:0055114	metabolic process // oxidation-reduction process	---	---	GO:0016491	oxidoreductase activity	GO:0008152|GO:0055114|GO:0016491	GenBank	Sus scrofa retinol dehydrogenase 10 (RDH10) mRNA, partial cds.	64779818	64807916
AK237557	0.0158772	2.36207	up	receptor-type tyrosine-protein phosphatase eta	PTPRJ	---	---	---	---	---	---		GenBank	Sus scrofa mRNA, clone:SPL010061B10, expressed in spleen.	12585454	12608690
AK237693	0.00214222	4.68218	up	protein tyrosine phosphatase, receptor type, C	PTPRC	GO:0006470 // GO:0035335	protein dephosphorylation // peptidyl-tyrosine dephosphorylation	---	---	GO:0004725	protein tyrosine phosphatase activity	GO:0006470|GO:0035335|GO:0004725	GenBank	Sus scrofa mRNA, clone:SPL010081F01, expressed in spleen.	22721069	22743562
XM_003127783	0.000431	2.35443	up	platelet-activating factor receptor-like	PTAFR	---	---	---	---	---	---		RefSeq	PREDICTED: Sus scrofa platelet-activating factor receptor-like (LOC100523973), mRNA.	62008694	62009722
XM_003121424	0.0398731	2.36298	up	proline-serine-threonine phosphatase-interacting protein 2-like	PSTPIP2			---	---	---			RefSeq	PREDICTED: Sus scrofa proline-serine-threonine phosphatase-interacting protein 2-like (LOC100519694), mRNA.	99617483	99672416
AY093443	0.025987	2.2903	up	protein kinase C, beta	PRKCB	GO:0006468 // GO:0016310	protein phosphorylation // phosphorylation	---	---	GO:0000166 // GO:0004672 // GO:0004674 // GO:0005524 // GO:0016301 // GO:0016740 // GO:0016772	nucleotide binding // protein kinase activity // protein serine/threonine kinase activity // ATP binding // kinase activity // transferase activity // transferase activity, transferring phosphorus-containing groups	GO:0006468|GO:0016310|GO:0000166|GO:0004672|GO:0004674|GO:0005524|GO:0016301|GO:0016740|GO:0016772	GenBank	Sus scrofa protein kinase C beta 1 mRNA, partial cds.	20634924	20642192
AK351609	0.00134439	2.02476	up	PQ loop repeat containing 3	PQLC3	---	---	---	---	---	---		GenBank	Sus scrofa mRNA, clone:THY010045E02, expressed in thymus.	116314872	116326912
ENSSSCT00000000991	0.00226302	3.08674	up	---	PLXNC1	GO:0007165 // GO:0007275	signal transduction // multicellular organismal development	GO:0005622 // GO:0016021 // GO:0016020	intracellular // integral to membrane // membrane	GO:0005515 // GO:0004872	protein binding // receptor activity	GO:0007165|GO:0007275|GO:0005622|GO:0016021|GO:0016020|GO:0005515|GO:0004872	ENSEMBL	cdna:known chromosome:Sscrofa10.2:5:93325752:93459904:1 gene:ENSSSCG00000000907 gene_biotype:protein_coding transcript_biotype:protein_coding	83803502	83940444
AK236895	0.0186416	6.26286	up	pleckstrin	PLEK	GO:0035556	intracellular signal transduction	---	---	GO:0005515 // GO:0005543	protein binding // phospholipid binding		GenBank	Sus scrofa mRNA, clone:PBL010034H04, expressed in periphral blood mononuclear cell.	67854564	67881271
AK240427	0.0193225	2.60164	up	urokinase plasminogen activator surface receptor-like isoform 1 ,plasminogen activator, urokinase receptor	PLAUR	GO:0006355	regulation of transcription, DNA-dependent	GO:0005634	nucleus	GO:0000981 //GO:0008270	sequence-specific DNA binding RNA polymerase II transcription factor activity // zinc ion binding		GenBank	Sus scrofa mRNA, clone:UTR010068F02, expressed in uterus.	35092325	35107861
XM_001929598	0.0116792	2.24379	up	pim-1 oncogene	PIM1	GO:0006468 // GO:0008283 // GO:0009103 // GO:0031659 // GO:0043066 // GO:0043433 // GO:0046777	protein phosphorylation // cell proliferation // lipopolysaccharide biosynthetic process // positive regulation of cyclin-dependent protein serine/threonine kinase activity involved in G1/S transition of mitotic cell cycle // negative regulation of apoptotic process // negative regulation of sequence-specific DNA binding transcription factor activity // protein autophosphorylation	GO:0005737 // GO:0016020	cytoplasm // membrane	GO:0004672 // GO:0004674 // GO:0004713 // GO:0005515 // GO:0005524 // GO:0008134 // GO:0016772 // GO:0016773 // GO:0030145 // GO:0043024	protein kinase activity // protein serine/threonine kinase activity // protein tyrosine kinase activity // protein binding // ATP binding // transcription factor binding // transferase activity, transferring phosphorus-containing groups // phosphotransferase activity, alcohol group as acceptor // manganese ion binding // ribosomal small subunit binding		RefSeq	PREDICTED: Sus scrofa pim-1 oncogene (PIM1), mRNA.	37421502	37425586
NM_001244503	0.00543124	3.40123	up	phosphoinositide-3-kinase adaptor protein 1	PIK3AP1	---	positive regulation of phosphatidylinositol 3-kinase cascade // negative regulation of toll-like receptor signaling pathway // positive regulation of toll-like receptor signaling pathway // toll-like receptor 2 signaling pathway // toll-like receptor 4 signaling pathway // toll-like receptor 7 signaling pathway // toll-like receptor 9 signaling pathway // regulation of inflammatory response	---	cytoplasm // cytosol // membrane // plasma membrane	---	protein binding // phosphatidylinositol 3-kinase regulatory subunit binding // identical protein binding		RefSeq	Sus scrofa phosphoinositide-3-kinase adaptor protein 1 (PIK3AP1), mRNA.	113138812	113256635
NM_001159306	0.0318412	8.53407	up	pyruvate dehydrogenase kinase, isozyme 4	PDK4	GO:0006468 // GO:0006885 // GO:0008286 // GO:0009267 // GO:0010510 // GO:0010565 // GO:0010906 // GO:0016310 // GO:0042304 // GO:0042593 // GO:0042594 // GO:0045124 // GO:0046320 // GO:0071398 // GO:0072593 // GO:2000811	protein phosphorylation // regulation of pH // insulin receptor signaling pathway // cellular response to starvation // regulation of acetyl-CoA biosynthetic process from pyruvate // regulation of cellular ketone metabolic process // regulation of glucose metabolic process // phosphorylation // regulation of fatty acid biosynthetic process // glucose homeostasis // response to starvation // regul…	GO:0005739 // GO:0005743	mitochondrion // mitochondrial inner membrane	GO:0004672 // GO:0005524 // GO:0016301	protein kinase activity // ATP binding // kinase activity	GO:0006468|GO:0006885|GO:0008286|GO:0009267|GO:0010510|GO:0010565|GO:0010906|GO:0016310|GO:0042304|GO:0042593|GO:0042594|GO:0045124|GO:0046320|GO:0071398|GO:0072593|GO:2000811|GO:0005739|GO:0005743|GO:0004672|GO:0005524|GO:0016301	RefSeq	Sus scrofa pyruvate dehydrogenase kinase, isozyme 4 (PDK4), nuclear gene encoding mitochondrial protein, mRNA.	70465829	70477355
AK398616	0.0150743	3.30501	up	PREDICTED: poly [ADP-ribose] polymerase 14 [Sus scrofa]	PARP14	---	---	---	---	---	---		GenBank	Sus scrofa mRNA, clone: UTR010051H10, expressed in uterus.	103742673	103797150
XM_003133904	0.024779	2.49634	up	oncostatin-M-specific receptor subunit beta-like	OSMR	---	positive regulation of cell proliferation // response to cytokine stimulus // oncostatin-M-mediated signaling pathway	---	oncostatin-M receptor complex // membrane	---	---		RefSeq	PREDICTED: Sus scrofa oncostatin-M-specific receptor subunit beta-like (LOC100519398), mRNA.	21458290	21503302
NM_214260	0.0309307	2.84307	up	natriuretic peptide A	NPPA	GO:0006182 // GO:0007168 // GO:0007565 // GO:0008217 // GO:0050880	cGMP biosynthetic process // receptor guanylyl cyclase signaling pathway // female pregnancy // regulation of blood pressure // regulation of blood vessel size	GO:0005576	extracellular region	GO:0005179	hormone activity	GO:0006182|GO:0007168|GO:0007565|GO:0008217|GO:0050880|GO:0005576|GO:0005179	RefSeq	Sus scrofa natriuretic peptide A (NPPA), mRNA.	48791893	48793763
NM_001256770	0.00214544	2.60263	up	NLR family, pyrin domain containing 3	NLRP3	---	---	---	---	---	---		RefSeq	Sus scrofa NLR family, pyrin domain containing 3 (NLRP3), mRNA.	63853146	63860552
KC346972	0.0329346	2.50829	up	NK-lysin	NKL	GO:0006629 // GO:0031640 // GO:0042742 // GO:0050832	lipid metabolic process // killing of cells of other organism // defense response to bacterium // defense response to fungus	GO:0005576	extracellular region	---	---	GO:0006629|GO:0031640|GO:0042742|GO:0050832|GO:0005576	GenBank	Sus scrofa antimicrobial peptide NK-lysin variant 2 mRNA, complete cds.	53909861	53914686
NM_001244529	0.00400388	2.74643	up	natural killer cell group 7 sequence	NKG7	---	---	GO:0016021	integral to membrane	---	---	GO:0016021	RefSeq	Sus scrofa natural killer cell group 7 sequence (NKG7), mRNA.	39400034	39401770
AB371083	0.0169833	2.265	up	Sus scrofa Mail mRNA for molecule possessing ankyrin-repeats induced by lipopolysaccharide	NFKBIZ	---	---	---	---	---	---		GenBank	Sus scrofa Mail mRNA for molecule possessing ankyrin-repeats induced by lipopolysaccharide, complete cds.	115533573	115543664
AK349183	0.00395828	2.41975	up	NCK-associated protein 1-like	NCKAP1L	---	---	---	---	---	---		GenBank	Sus scrofa mRNA, clone:PTG010017F01, expressed in pituitary gland.	18228502	18245751
ENSSSCT00000016949	0.0297264	2.48709	up	neutrophil cytosolic factor 2	NCF2	GO:0042554	superoxide anion generation	GO:0001669 // GO:0005737 // GO:0005730	acrosomal vesicle // cytoplasm // nucleolus	GO:0005515 // GO:0008022 // GO:0048365 // GO:0016175	protein binding // protein C-terminus binding // Rac GTPase binding // superoxide-generating NADPH oxidase activity	GO:0042554|GO:0001669|GO:0005737|GO:0005730|GO:0005515|GO:0008022|GO:0048365|GO:0016175	ENSEMBL	cdna:known chromosome:Sscrofa10.2:9:137106911:137137467:-1 gene:ENSSSCG00000015559 gene_biotype:protein_coding transcript_biotype:protein_coding	117106626	117137601
ENSSSCT00000012318	0.00747947	3.23228	up	myeloid differentiation primary response gene (88)	MYD88	GO:0007165 // GO:0006954 // GO:0045087 // GO:0002755 // GO:0043123 // GO:0050830	signal transduction // inflammatory response // innate immune response // MyD88-dependent toll-like receptor signaling pathway // positive regulation of I-kappaB kinase/NF-kappaB cascade // defense response to Gram-positive bacterium	GO:0005622 // GO:0005737	intracellular // cytoplasm	GO:0005515 // GO:0070976	protein binding // TIR domain binding	GO:0007165|GO:0006954|GO:0045087|GO:0002755|GO:0043123|GO:0050830|GO:0005622|GO:0005737|GO:0005515|GO:0070976	ENSEMBL	cdna:known chromosome:Sscrofa10.2:13:25181051:25185351:1 gene:ENSSSCG00000011251 gene_biotype:protein_coding transcript_biotype:protein_coding	18908232	18911381
NM_001243874	0.0362255	2.1488	up	macrophage scavenger receptor 1	MSR1	GO:0006898 // GO:0010744 // GO:0010886 // GO:0030301 // GO:0034381 // GO:0042953	receptor-mediated endocytosis // positive regulation of macrophage derived foam cell differentiation // positive regulation of cholesterol storage // cholesterol transport // plasma lipoprotein particle clearance // lipoprotein transport	GO:0016020	membrane	GO:0005044 // GO:0030169	scavenger receptor activity // low-density lipoprotein particle binding	GO:0006898|GO:0010744|GO:0010886|GO:0030301|GO:0034381|GO:0042953|GO:0016020|GO:0005044|GO:0030169	RefSeq	Sus scrofa macrophage scavenger receptor 1 (MSR1), mRNA.	3672614	3753871
NM_001243358	0.0116066	9.97823	up	membrane-spanning 4-domains, subfamily A, member 7	MS4A7	---	---	GO:0016021	integral to membrane	---	---		RefSeq	Sus scrofa membrane-spanning 4-domains, subfamily A, member 7 (MS4A7), mRNA.	9017992	9032881
AK347083	0.00662407	4.28134	up	membrane-spanning 4-domains subfamily A member 6E-like	MS4A6A	---	---	GO:0016021	integral to membrane	---	---		GenBank	Sus scrofa mRNA, clone:MLN010103G02, expressed in mesenteric lymph nodes.	8947579	8957878
XM_003122665	0.0117676	3.72815	up	membrane-spanning 4-domains subfamily A member 4A-like	MS4A4A	---	---	---	---	---	---		RefSeq	PREDICTED: Sus scrofa membrane-spanning 4-domains subfamily A member 4A-like (LOC100525275), mRNA.	8963401	8984819
NM_001255969	0.0426204	2.01624	up	mannose receptor, C type 1	MRC1	GO:0006898 // GO:0007165	receptor-mediated endocytosis // signal transduction	---	plasma membrane //cell surface // endosome membrane	GO:0030246	carbohydrate binding	GO:0030246	RefSeq	Sus scrofa mannose receptor, C type 1 (MRC1), mRNA.	42350448	42387750
NR_038508	0.000746	4.64236	up	microRNA mir-21	MIR21	---	---	---	---	---	---		RefSeq	Sus scrofa microRNA mir-21 (MIR21), microRNA.	34201565	34201656
XM_003124907	0.0494633	2.47782	up	mannosyl (alpha-1,3-)-glycoprotein beta-1,4-N-acetylglucosaminyltransferase, isozyme A	MGAT4A	GO:0005975	carbohydrate metabolic process	GO:0016020	membrane	GO:0016758	transferase activity, transferring hexosyl groups	GO:0005975|GO:0016020|GO:0016758	RefSeq	PREDICTED: Sus scrofa mannosyl (alpha-1,3-)-glycoprotein beta-1,4-N-acetylglucosaminyltransferase, isozyme A (MGAT4A), mRNA.	51156062	51252902
AK393106	0.00340446	2.22279	up	PREDICTED: tyrosine-protein kinase Mer isoform 1	MERTK	GO:0001779 // GO:0006468 // GO:0006909 // GO:0007283 // GO:0016310 // GO:0030168 // GO:0032940 // GO:0034446 // GO:0043277 // GO:0043491 // GO:0050766 // GO:0051250 // GO:0060041 // GO:0060068	natural killer cell differentiation // protein phosphorylation // phagocytosis // spermatogenesis // phosphorylation // platelet activation // secretion by cell // substrate adhesion-dependent cell spreading // apoptotic cell clearance // protein kinase B signaling cascade // positive regulation of phagocytosis // negative regulation of lymphocyte activation // retina development in camera-type e…	---	extracellular space // cytoplasm // membrane // integral to membrane // rhabdomere	---	---		GenBank	Sus scrofa mRNA, clone: KDN010001D06, expressed in kidney.	39750364	40021457
ENSSSCT00000033487	0.0335912	2.07193	up	mitogen-activated protein kinase kinase kinase 8-like // mitogen-activated protein kinase kinase kinase 8-like // uncharacterized LOC100738117	MAP3K8 // LOC100624078 // LOC100738117	---	---	---	---	GO:0016772	transferase activity, transferring phosphorus-containing groups	GO:0016772	ENSEMBL	cdna:known chromosome:Sscrofa10.2:10:45065139:45177427:-1 gene:ENSSSCG00000020705 gene_biotype:protein_coding transcript_biotype:nonsense_mediated_decay	38947501	38962030
NM_213885	0.00934994	2.04044	up	mannosidase, alpha, class 1A, member 1	MAN1A1	GO:0006486 // GO:0008152	protein glycosylation // metabolic process	GO:0005783 // GO:0005789 // GO:0016020 // GO:0016021	endoplasmic reticulum // endoplasmic reticulum membrane // membrane // integral to membrane	GO:0004571 // GO:0005509 // GO:0016787 // GO:0016798 // GO:0046872	mannosyl-oligosaccharide 1,2-alpha-mannosidase activity // calcium ion binding // hydrolase activity // hydrolase activity, acting on glycosyl bonds // metal ion binding	GO:0006486|GO:0008152|GO:0005783|GO:0005789|GO:0016020|GO:0016021|GO:0004571|GO:0005509|GO:0016787|GO:0016798|GO:0046872	RefSeq	Sus scrofa mannosidase, alpha, class 1A, member 1 (MAN1A1), mRNA.	44525271	44698100
ENSSSCT00000006849	0.0172026	2.62545	up	v-yes-1 Yamaguchi sarcoma viral related oncogene homolog	LYN	GO:0001782 // GO:0001817 // GO:0001933 // GO:0002431 // GO:0002513 // GO:0002576 // GO:0002762 // GO:0002768 // GO:0002774 // GO:0002902 // GO:0007169 // GO:0035556 // GO:0006468 // GO:0006974 // GO:0008284 // GO:0008285 // GO:0009725 // GO:0010741 // GO:0010976 // GO:0016310 // GO:0042981 // GO:0018108 // GO:0030097 // GO:0030218 // GO:0030335 // GO:0030889 // GO:0031175 // GO:0031663 // GO:0033…	B cell homeostasis // regulation of cytokine production // negative regulation of protein phosphorylation // Fc receptor mediated stimulatory signaling pathway // tolerance induction to self antigen // platelet degranulation // negative regulation of myeloid leukocyte differentiation // immune response-regulating cell surface receptor signaling pathway // Fc receptor mediated inhibitory signaling…	GO:0005886 // GO:0005622 // GO:0005634 // GO:0005737 // GO:0043231 // GO:0005794 // GO:0048471	plasma membrane // intracellular // nucleus // cytoplasm // intracellular membrane-bounded organelle // Golgi apparatus // perinuclear region of cytoplasm	GO:0000166 // GO:0005515 // GO:0004672 // GO:0004713 // GO:0005524 // GO:0016301 // GO:0016740 // GO:0016772 // GO:0017124 // GO:0019899 // GO:0032403 // GO:0044325	nucleotide binding // protein binding // protein kinase activity // protein tyrosine kinase activity // ATP binding // kinase activity // transferase activity // transferase activity, transferring phosphorus-containing groups // SH3 domain binding // enzyme binding // protein complex binding // ion channel binding	GO:0001782|GO:0001817|GO:0001933|GO:0002431|GO:0002513|GO:0002576|GO:0002762|GO:0002768|GO:0002774|GO:0002902|GO:0007169|GO:0035556|GO:0006468|GO:0006974|GO:0008284|GO:0008285|GO:0009725|GO:0010741|GO:0010976|GO:0016310|GO:0042981|GO:0018108|GO:0030097|GO:0030218|GO:0030335|GO:0030889|GO:0031175|GO:0031663|GO:0033003|GO:0033628|GO:0034136|GO:0034144|GO:0042531|GO:0043304|GO:0043407|GO:0043552|GO:…	ENSEMBL	cdna:known chromosome:Sscrofa10.2:4:82710960:82765981:-1 gene:ENSSSCG00000006250 gene_biotype:protein_coding transcript_biotype:protein_coding	78691331	78738720
NM_001104956	0.0173684	2.19968	up	lymphocyte antigen 96	LY96	GO:0031663 // GO:0031666 // GO:0032496 // GO:0032497	lipopolysaccharide-mediated signaling pathway // positive regulation of lipopolysaccharide-mediated signaling pathway // response to lipopolysaccharide // detection of lipopolysaccharide	GO:0046696	lipopolysaccharide receptor complex	GO:0001875	lipopolysaccharide receptor activity	GO:0031663|GO:0031666|GO:0032496|GO:0032497|GO:0046696|GO:0001875	RefSeq	Sus scrofa lymphocyte antigen 96 (LY96), mRNA.	64109793	64133465
XM_001929164	0.029908	2.07615	up	leucine rich repeat containing 8 family, member D	LRRC8D	---	---	---	---	---	---		RefSeq	PREDICTED: Sus scrofa leucine rich repeat containing 8 family, member D, transcript variant 1 (LRRC8D), mRNA.	131150526	131153102
AK237835	0.0110845	2.74645	up	transcription factor MafB-like, partial	LOC712578	---	---	---	---	---	---		GenBank	Sus scrofa mRNA, clone:SPL010104D04, expressed in spleen.	45324476	45324982
AY444866	0.00176669	5.10193	up	receptor-type tyrosine-protein phosphatase C-like	LOC396634	GO:0035335 // GO:0050852	peptidyl-tyrosine dephosphorylation // T cell receptor signaling pathway	---	---	GO:0004725 // GO:0016787	protein tyrosine phosphatase activity // hydrolase activity	GO:0035335|GO:0050852|GO:0004725|GO:0016787	GenBank	Sus scrofa CD45 antigen isoform 1 precursor (CD45) mRNA, partial cds; alternatively spliced.	22661389	22700150
AK236936	0.0254442	2.2984	up	GTPase IMAP family member 7-like, partial [Sus scrofa]	LOC106508189	---	---	---	---	---	---		GenBank	Sus scrofa mRNA, clone:PBL010051B05, expressed in periphral blood mononuclear cell.	5296705	5297217
AK234660	0.0170617	2.15671	up	src kinase-associated phosphoprotein 2-like	LOC100737628	---	---	---	---	---	---		GenBank	Sus scrofa mRNA, clone:OVRM10003F05, expressed in ovary.	44439045	44669864
AK231507	0.0457732	3.45106	up	ig kappa chain V-II region RPMI 6410-like	LOC100736878	---	---	---	---	---	---		GenBank	Sus scrofa mRNA, clone:ITT010083D04, expressed in intestine.	52294297	52376761
AK397807	0.00203132	2.07277	up	serine/threonine-protein kinase 17A-like	LOC100621897	---	---	---	---	---	---		GenBank	Sus scrofa mRNA, clone: SPL010091C12, expressed in spleen.	49924155	49946223
ENSSSCT00000003416	0.0277102	2.38183	up	poliovirus receptor-like	LOC100525346	GO:0002860 // GO:0016337 // GO:0016477 // GO:0042271 // GO:0045954 // GO:0060370	positive regulation of natural killer cell mediated cytotoxicity directed against tumor cell target // cell-cell adhesion // cell migration // susceptibility to natural killer cell mediated cytotoxicity // positive regulation of natural killer cell mediated cytotoxicity // susceptibility to T cell mediated cytotoxicity	GO:0005886 // GO:0016021 // GO:0005634 // GO:0043231 // GO:0009986 // GO:0030054	plasma membrane // integral to membrane // nucleus // intracellular membrane-bounded organelle // cell surface // cell junction	GO:0005515 // GO:0050839	protein binding // cell adhesion molecule binding	GO:0002860|GO:0016337|GO:0016477|GO:0042271|GO:0045954|GO:0060370|GO:0005886|GO:0016021|GO:0005634|GO:0043231|GO:0009986|GO:0030054|GO:0005515|GO:0050839	ENSEMBL	cdna:known chromosome:Sscrofa10.2:6:47025630:47036662:-1 gene:ENSSSCG00000003079 gene_biotype:protein_coding transcript_biotype:protein_coding	35616165	35627447
ENSSSCT00000032904	0.000221	2.77077	up	macrosialin-like	LOC100522571	---	---	---	---	---	---		ENSEMBL	cdna:known chromosome:Sscrofa10.2:12:55298552:55299460:-1 gene:ENSSSCG00000017956 gene_biotype:protein_coding transcript_biotype:retained_intron	50060706	50063245
AK233817	0.0115331	2.89153	up	dehydrogenase/reductase SDR family member 9-like	LOC100519223	GO:0008152 // GO:0055114	metabolic process //oxidation-reduction process	---	---	GO:0016491	oxidoreductase activity		GenBank	Sus scrofa mRNA, clone:MLN010037G08, expressed in mesenteric lymph node.	71172002	71194266
NM_001243319	0.000244	3.96628	up	immunoglobulin lambda-like polypeptide 5	LOC100152327	---	---	---	---	---	---		RefSeq	Sus scrofa immunoglobulin lambda-like polypeptide 5 (LOC100152327), mRNA.	49745853	49932451
ENSSSCT00000011436	0.0221908	2.02133	up	lipase A, lysosomal acid, cholesterol esterase	LIPA	GO:0000902 // GO:0001816 // GO:0006629 // GO:0006954 // GO:0008283 // GO:0016042 // GO:0030324 // GO:0048771 // GO:0048873	cell morphogenesis // cytokine production // lipid metabolic process // inflammatory response // cell proliferation // lipid catabolic process // lung development // tissue remodeling // homeostasis of number of cells within a tissue	---	---	GO:0016787 // GO:0016788 // GO:0004771 // GO:0016298	hydrolase activity // hydrolase activity, acting on ester bonds // sterol esterase activity // lipase activity	GO:0000902|GO:0001816|GO:0006629|GO:0006954|GO:0008283|GO:0016042|GO:0030324|GO:0048771|GO:0048873|GO:0016787|GO:0016788|GO:0004771|GO:0016298	ENSEMBL	cdna:known chromosome:Sscrofa10.2:14:110114083:110152331:-1 gene:ENSSSCG00000010450 gene_biotype:protein_coding transcript_biotype:protein_coding	106030695	106066495
ENSSSCT00000014597	0.0356494	2.47745	up	lactate dehydrogenase A	LDHA	GO:0005975 // GO:0006096 // GO:0055114 // GO:0031668 // GO:0044262	carbohydrate metabolic process // glycolysis // oxidation-reduction process // cellular response to extracellular stimulus // cellular carbohydrate metabolic process	GO:0005739 // GO:0005829 // GO:0005737 // GO:0019861 // GO:0005929	mitochondrion // cytosol // cytoplasm // flagellum // cilium	GO:0000166 // GO:0005515 // GO:0003824 // GO:0004459 // GO:0016491 // GO:0016616	nucleotide binding // protein binding // catalytic activity // L-lactate dehydrogenase activity // oxidoreductase activity // oxidoreductase activity, acting on the CH-OH group of donors, NAD or NADP as acceptor	GO:0005975|GO:0006096|GO:0055114|GO:0031668|GO:0044262|GO:0005739|GO:0005829|GO:0005737|GO:0019861|GO:0005929|GO:0000166|GO:0005515|GO:0003824|GO:0004459|GO:0016491|GO:0016616	ENSEMBL	cdna:known chromosome:Sscrofa10.2:2:43898277:43909456:1 gene:ENSSSCG00000013366 gene_biotype:protein_coding transcript_biotype:protein_coding	38036308	38047569
AK351777	0.000182	2.57438	up	lymphocyte cytosolic protein 2 (SH2 domain containing leukocyte protein of 76kDa)	LCP2	GO:0045576 // GO:0050663	mast cell activation // cytokine secretion	---	cell-cell junction	GO:0005515	protein binding		GenBank	Sus scrofa mRNA, clone:THY010085E05, expressed in thymus.	50988406	51031260
AK239409	0.00496169	4.56004	up	lymphocyte cytosolic protein 1 (L-plastin)	LCP1	GO:0002286 // GO:0010737 // GO:0016477 // GO:0033157 // GO:0051017	T cell activation involved in immune response // protein kinase A signaling // cell migration // regulation of intracellular protein transport // actin filament bundle assembly	---	stress fiber // ruffle // phagocytic cup // extracellular space // cytoplasm // cytosol	---	---		GenBank	Sus scrofa mRNA, clone:THY010101D12, expressed in thymus.	20509594	20603421
AK230857	0.019839	2.75326	up	kynureninase-like	KYNU	---	tryptophan catabolic process // metabolic process // NAD biosynthetic process // pyridine nucleotide biosynthetic process // quinolinate biosynthetic process // response to interferon-gamma // response to vitamin B6 // anthranilate metabolic process // L-kynurenine catabolic process	---	nucleus // cytoplasm // mitochondrion // cytosol	GO:0003824 // GO:0016787 // GO:0030170 // GO:0030429 // GO:0042803	catalytic activity // hydrolase activity // pyridoxal phosphate binding // kynureninase activity // protein homodimerization activity		GenBank	Sus scrofa mRNA, clone:AMP010054C01, expressed in alveolar macrophage.	5729736	5789930
AK230857	0.0143969	3.41664	up	kynureninase-like	KYNU	GO:0006569 // GO:0008152 // GO:0009435 //GO:0019363 // GO:0019805	tryptophan catabolic process // metabolic process // NAD biosynthetic process // pyridine nucleotide biosynthetic process // quinolinate biosynthetic process // response to interferon-gamma // response to vitamin B6 // anthranilate metabolic process // L	---	nucleus // cytoplasm // mitochondrion // cytosol	---	catalytic activity // hydrolase activity // pyridoxal phosphate binding // kynureninase activity // protein homodimerization activity		GenBank	Sus scrofa mRNA, clone:AMP010054C01, expressed in alveolar macrophage.	5614144	5651221
AK348556	0.025254	2.02625	up	uncharacterized protein KIAA0930-like isoform 1	KIAA0930	---	---	---	---	---	---		GenBank	Sus scrofa mRNA, clone:OVRM10202B07, expressed in ovary.	747949	882800
AK392067	0.00874272	2.01821	up	potassium voltage-gated channel, shaker-related subfamily, beta member 2	KCNAB2	---	---	---	---	---	---		GenBank	Sus scrofa mRNA, clone: HTMT10047F03, expressed in hypothalamus.	45450619	45452701
ENSSSCT00000015174	2.22e-05	2.16348	up	Janus kinase 3	JAK3	GO:0002731 // GO:0006468 // GO:0007167 // GO:0007243 // GO:0016310 // GO:0042981 // GO:0018108 // GO:0019221 // GO:0030183 // GO:0032693 // GO:0032695 // GO:0035771 // GO:0043029 // GO:0045221 // GO:0045626 // GO:0045944 // GO:0050868 // GO:0070232 // GO:0070244 // GO:0070670 // GO:0043066	negative regulation of dendritic cell cytokine production // protein phosphorylation // enzyme linked receptor protein signaling pathway // intracellular protein kinase cascade // phosphorylation // regulation of apoptotic process // peptidyl-tyrosine phosphorylation // cytokine-mediated signaling pathway // B cell differentiation // negative regulation of interleukin-10 production // negative re…	GO:0016020 // GO:0005856	membrane // cytoskeleton	GO:0000166 // GO:0005515 // GO:0004672 // GO:0004713 // GO:0004715 // GO:0005524 // GO:0016301 // GO:0016740 // GO:0016772 // GO:0019903	nucleotide binding // protein binding // protein kinase activity // protein tyrosine kinase activity // non-membrane spanning protein tyrosine kinase activity // ATP binding // kinase activity // transferase activity // transferase activity, transferring phosphorus-containing groups // protein phosphatase binding	GO:0002731|GO:0006468|GO:0007167|GO:0007243|GO:0016310|GO:0042981|GO:0018108|GO:0019221|GO:0030183|GO:0032693|GO:0032695|GO:0035771|GO:0043029|GO:0045221|GO:0045626|GO:0045944|GO:0050868|GO:0070232|GO:0070244|GO:0070670|GO:0043066|GO:0016020|GO:0005856|GO:0000166|GO:0005515|GO:0004672|GO:0004713|GO:0004715|GO:0005524|GO:0016301|GO:0016740|GO:0016772|GO:0019903	ENSEMBL	cdna:known chromosome:Sscrofa10.2:2:59475336:59495969:1 gene:ENSSSCG00000013888 gene_biotype:protein_coding transcript_biotype:protein_coding	62084730	62099077
ENSSSCT00000012534	0.00582738	2.00034	up	inter-alpha-trypsin inhibitor heavy chain family, member 4	ITIH4	GO:0006953 // GO:0034097 // GO:0006953 // GO:0010466 // GO:0030212 // GO:0034097	acute-phase response // response to cytokine stimulus // acute-phase response // negative regulation of peptidase activity // hyaluronan metabolic process // response to cytokine stimulus	GO:0005886 // GO:0005737 // GO:0005576	plasma membrane // cytoplasm // extracellular region	GO:0005515 // GO:0004867 // GO:0030414	protein binding // serine-type endopeptidase inhibitor activity // peptidase inhibitor activity	GO:0006953|GO:0034097|GO:0006953|GO:0010466|GO:0030212|GO:0034097|GO:0005886|GO:0005737|GO:0005576|GO:0005515|GO:0004867|GO:0030414	ENSEMBL	cdna:known chromosome:Sscrofa10.2:13:38197433:38208928:1 gene:ENSSSCG00000011453 gene_biotype:protein_coding transcript_biotype:protein_coding	29598798	29610281
NM_001044608	0.0104118	3.45013	up	integrin, alpha L (antigen CD11A (p180), lymphocyte function-associated antigen 1; alpha polypeptide)	ITGAL	GO:0002291 // GO:0007155 // GO:0007157 // GO:0007159 // GO:0007166 // GO:0007229 // GO:0022407 // GO:0022409 // GO:0042102 // GO:0050798 // GO:0050850	T cell activation via T cell receptor contact with antigen bound to MHC molecule on antigen presenting cell // cell adhesion // heterophilic cell-cell adhesion // leukocyte cell-cell adhesion // cell surface receptor signaling pathway // integrin-mediated signaling pathway // regulation of cell-cell adhesion // positive regulation of cell-cell adhesion // positive regulation of T cell proliferati…	GO:0001772 // GO:0008305 // GO:0009897 // GO:0016020 // GO:0016021	immunological synapse // integrin complex // external side of plasma membrane // membrane // integral to membrane	GO:0050839	cell adhesion molecule binding	GO:0002291|GO:0007155|GO:0007157|GO:0007159|GO:0007166|GO:0007229|GO:0022407|GO:0022409|GO:0042102|GO:0050798|GO:0050850|GO:0001772|GO:0008305|GO:0009897|GO:0016020|GO:0016021|GO:0050839	RefSeq	Sus scrofa integrin, alpha L (antigen CD11A (p180), lymphocyte function-associated antigen 1; alpha polypeptide) (ITGAL), mRNA.	16488603	16527995
XM_003133517	0.0302119	2.9258	up	integrin, alpha 4 (antigen CD49D, alpha 4 subunit of VLA-4 receptor)	ITGA4	GO:0001974 // GO:0007155 // GO:0007157 // GO:0007159 // GO:0007229 // GO:0007507 // GO:0016477 // GO:0060324 // GO:0060710	blood vessel remodeling // cell adhesion // heterophilic cell-cell adhesion // leukocyte cell-cell adhesion // integrin-mediated signaling pathway // heart development // cell migration // face development // chorio-allantoic fusion	GO:0008305 // GO:0009897 // GO:0009986 // GO:0016020 // GO:0016021	integrin complex // external side of plasma membrane // cell surface // membrane // integral to membrane	GO:0001968	fibronectin binding	GO:0001974|GO:0007155|GO:0007157|GO:0007159|GO:0007229|GO:0007507|GO:0016477|GO:0060324|GO:0060710|GO:0008305|GO:0009897|GO:0009986|GO:0016020|GO:0016021|GO:0001968	RefSeq	PREDICTED: Sus scrofa integrin, alpha 4 (antigen CD49D, alpha 4 subunit of VLA-4 receptor) (ITGA4), mRNA.	81544892	81624138
XM_003134683	0.00769594	2.1159	up	interferon regulatory factor 5-like	IRF5_TV1	GO:0006355 // GO:0032494 // GO:0032495 // GO:0043065 // GO:0045944 // GO:0051607	regulation of transcription, DNA-dependent // response to peptidoglycan // response to muramyl dipeptide // positive regulation of apoptotic process // positive regulation of transcription from RNA polymerase II promoter // defense response to virus	GO:0005634 // GO:0005737	nucleus // cytoplasm	GO:0000975 // GO:0003700	regulatory region DNA binding // sequence-specific DNA binding transcription factor activity	GO:0006355|GO:0032494|GO:0032495|GO:0043065|GO:0045944|GO:0051607|GO:0005634|GO:0005737|GO:0000975|GO:0003700	RefSeq	PREDICTED: Sus scrofa interferon regulatory factor 5-like, transcript variant 1 (LOC100515633), mRNA.	17836661	17842820
ENSSSCT00000013555	0.00983518	2.89793	up	interleukin 2 receptor, gamma	IL2RG	GO:0019221	cytokine-mediated signaling pathway	GO:0016020	membrane	GO:0005515 // GO:0004896	protein binding // cytokine receptor activity	GO:0019221|GO:0016020|GO:0005515|GO:0004896	ENSEMBL	cdna:known chromosome:Sscrofa10.2:X:64673721:64677409:-1 gene:ENSSSCG00000012397 gene_biotype:protein_coding transcript_biotype:protein_coding	56853523	56857235
AK390895	0.0137456	6.10453	up	immunoglobulin J polypeptide, linker protein for immunoglobulin alpha and mu polypeptides	IGJ	GO:0001895 // GO:0002250 // GO:0003094 // GO:0019731 // GO:0032461 // GO:0045087 // GO:0060267	retina homeostasis // adaptive immune response // glomerular filtration // antibacterial humoral response // positive regulation of protein oligomerization // innate immune response // positive regulation of respiratory burst	GO:0005615 //GO:0070062 // GO:0071748 // GO:0071750 // GO:0071751	extracellular space // extracellular vesicular exosome // monomeric IgA immunoglobulin complex // dimeric IgA immunoglobulin complex // secretory IgA immunoglobulin complex // secretory dimeric IgA immunoglobulin complex // pentameric IgM immunoglobulin complex // blood microparticle	---	single-stranded DNA binding // IgA binding // phosphatidylcholine binding // immunoglobulin receptor binding // protein homodimerization activity // peptidoglycan binding		GenBank	Sus scrofa mRNA, clone: CLNT10015E04, expressed in colon.	57357800	57366534
NM_001131046	1.41e-06	3.7373	up	interferon, gamma-inducible protein 30	IFI30	GO:0019886 // GO:0042590 // GO:0042590 // GO:0048147 // GO:0050821 // GO:0055114	antigen processing and presentation of exogenous peptide antigen via MHC class II // antigen processing and presentation of exogenous peptide antigen via MHC class I // antigen processing and presentation of exogenous peptide antigen via MHC class I // negative regulation of fibroblast proliferation // protein stabilization // oxidation-reduction process	GO:0005576 // GO:0005764 // GO:0005764 // GO:0005886 // GO:0030054 // GO:0043231	extracellular region // lysosome // lysosome // plasma membrane // cell junction // intracellular membrane-bounded organelle	GO:0016491 // GO:0016667 // GO:0016667	oxidoreductase activity // oxidoreductase activity, acting on a sulfur group of donors // oxidoreductase activity, acting on a sulfur group of donors	GO:0019886|GO:0042590|GO:0042590|GO:0048147|GO:0050821|GO:0055114|GO:0005576|GO:0005764|GO:0005764|GO:0005886|GO:0030054|GO:0043231|GO:0016491|GO:0016667|GO:0016667	RefSeq	Sus scrofa interferon, gamma-inducible protein 30 (IFI30), mRNA.	62403754	62407717
ENSSSCT00000032707	0.025748	2.88533	up	intercellular adhesion molecule-1	ICAM-1	GO:0002291 // GO:0002457 // GO:0002693 // GO:0007155 // GO:0007159 // GO:0016337 // GO:0022614 // GO:0030155 // GO:0033627 // GO:0046813 // GO:0050900 // GO:0051856 // GO:0071333	T cell activation via T cell receptor contact with antigen bound to MHC molecule on antigen presenting cell // T cell antigen processing and presentation // positive regulation of cellular extravasation // cell adhesion // leukocyte cell-cell adhesion // cell-cell adhesion // membrane to membrane docking // regulation of cell adhesion // cell adhesion mediated by integrin // virion attachment, bi…	GO:0001772 // GO:0016020 // GO:0005615 // GO:0009897	immunological synapse // membrane // extracellular space // external side of plasma membrane	GO:0005515 // GO:0005178	protein binding // integrin binding	GO:0002291|GO:0002457|GO:0002693|GO:0007155|GO:0007159|GO:0016337|GO:0022614|GO:0030155|GO:0033627|GO:0046813|GO:0050900|GO:0051856|GO:0071333|GO:0001772|GO:0016020|GO:0005615|GO:0009897|GO:0005515|GO:0005178	ENSEMBL	cdna:known chromosome:Sscrofa10.2:2:69431300:69442557:1 gene:ENSSSCG00000013655 gene_biotype:protein_coding transcript_biotype:protein_coding	53202618	53213094
AK232159	0.00227517	2.15035	up	HtrA serine peptidase 4	HTRA4	---	---	---	---	---	---		GenBank	Sus scrofa mRNA, clone:LNG010092F12, expressed in lung.	44974608	44987531
AK230520	0.010599	4.58232	up	GTPase, very large interferon inducible 1	GVIN1	---	---	---	---	---	---		GenBank	Sus scrofa mRNA, clone:AMP010005H07, expressed in alveolar macrophage.	2509342	2512786
NM_001244939	0.0168993	2.41426	up	glutathione S-transferase Mu 3-like	GSTM3	GO:0006749 // GO:0008152 // GO:0018916 // GO:0042178 // GO:0043627 // GO:0070458	glutathione metabolic process // metabolic process // nitrobenzene metabolic process // xenobiotic catabolic process // response to estrogen stimulus // cellular detoxification of nitrogen compound	GO:0005634 // GO:0005737 // GO:0035686	nucleus // cytoplasm // sperm fibrous sheath // extracellular vesicular exosome	---	glutathione transferase activity // protein binding // enzyme binding // identical protein binding // protein homodimerization activity // glutathione binding		RefSeq	Sus scrofa glutathione S-transferase Mu 3-like (LOC100514231), mRNA.	114950692	114953674
AK231568	0.00784031	2.13287	up	N-arachidonyl glycine receptor-like	GPR18	GO:0007165 // GO:0007186	signal transduction // G-protein coupled receptor signaling pathway	---	integral to membrane	---	signal transducer activity // G-protein coupled receptor activity		GenBank	Sus scrofa mRNA, clone:ITT010097F06, expressed in intestine.	69025253	69026248
ENSSSCT00000011113	0.00386978	2.10906	up	G protein-coupled receptor 137B	GPR137B	---	---	---	---	---	---		ENSEMBL	cdna:novel chromosome:Sscrofa10.2:14:59110063:59117630:-1 gene:ENSSSCG00000010149 gene_biotype:protein_coding transcript_biotype:protein_coding	56333518	56522519
ENSSSCT00000034803	0.00209752	3.31813	up	NADPH oxidase heavy chain subunit	GP91-PHOX	GO:0055114 // GO:0006801 // GO:0042554 // GO:0050665 // GO:0006811 // GO:0034765	oxidation-reduction process // superoxide metabolic process // superoxide anion generation // hydrogen peroxide biosynthetic process // ion transport // regulation of ion transmembrane transport	GO:0005886 // GO:0016021 // GO:0016020 // GO:0005739 // GO:0005887 // GO:0005737	plasma membrane // integral to membrane // membrane // mitochondrion // integral to plasma membrane // cytoplasm	GO:0009055 // GO:0005515 // GO:0016491 // GO:0016175 // GO:0020037 // GO:0046982 // GO:0050660 // GO:0005244 // GO:0046872	electron carrier activity // protein binding // oxidoreductase activity // superoxide-generating NADPH oxidase activity // heme binding // protein heterodimerization activity // flavin adenine dinucleotide binding // voltage-gated ion channel activity // metal ion binding	GO:0055114|GO:0006801|GO:0042554|GO:0050665|GO:0006811|GO:0034765|GO:0005886|GO:0016021|GO:0016020|GO:0005739|GO:0005887|GO:0005737|GO:0009055|GO:0005515|GO:0016491|GO:0016175|GO:0020037|GO:0046982|GO:0050660|GO:0005244|GO:0046872	ENSEMBL	cdna:known chromosome:Sscrofa10.2:X:37355077:37392877:1 gene:ENSSSCG00000012229 gene_biotype:protein_coding transcript_biotype:protein_coding	33096182	33133043
ENSSSCT00000036068	0.00403183	2.96501	up	guanine nucleotide-binding protein G(I)/G(S)/G(O) subunit gamma-10-like	GNG10	---	---	---	---	---	---		ENSEMBL	cdna:known chromosome:Sscrofa10.2:1:283259091:283266477:1 gene:ENSSSCG00000005462 gene_biotype:protein_coding transcript_biotype:processed_transcript	265338022	265345095
AK231152	0.00218571	3.82607	up	PREDICTED: glia maturation factor gamma-like	GMFG	---	---	GO:0005622	intracellular	---	---		GenBank	Sus scrofa mRNA, clone:AMP010102C10, expressed in alveolar macrophage.	138603427	138609784
AK238686	0.0224565	3.19444	up	ganglioside GM2 activator-like isoform 1	GM2A	GO:0006689 // GO:0007611 // GO:0009313 // GO:0019915 // GO:0043085 // GO:0050877 // GO:0050885	ganglioside catabolic process //learning or memory // oligosaccharide catabolic process // lipid storage // positive regulation of catalytic activity // neurological system process // neuromuscular process controlling balance	GO:0005730 // GO:0005737 // GO:0005739 // GO:0043231 // GO:0070062	nucleolus // cytoplasm // mitochondrion // intracellular membrane-bounded organelle // extracellular vesicular exosome	---	beta-N-acetylhexosaminidase activity // enzyme activator activity		GenBank	Sus scrofa mRNA, clone:THY010017C10, expressed in thymus.	275389565	275390830
AY609614	0.000518	2.30938	up	PREDICTED: grancalcin-like [Sus scrofa]	GCA	---	---	---	---	---	calcium ion binding		GenBank	Sus scrofa clone Clu_211156.scr.msk.p1.Contig1, mRNA sequence.	64425987	64434841
AK239735	0.0113927	2.33973	up	guanylate binding protein 4	GBP4	GO:0006184	GTP catabolic process	---	---	GO:0003924 // GO:0005525	GTPase activity // GTP binding	GO:0006184|GO:0003924|GO:0005525	GenBank	Sus scrofa mRNA, clone:THY010126F04, expressed in thymus.	131729890	132031196
ENSSSCT00000007583	0.00656208	2.10927	up	guanylate binding protein 2, interferon-inducible	GBP2	GO:0006184	GTP catabolic process	---	---	GO:0003924 // GO:0005525 // GO:0016817	GTPase activity // GTP binding // hydrolase activity, acting on acid anhydrides	GO:0006184|GO:0003924|GO:0005525|GO:0016817	ENSEMBL	cdna:known chromosome:Sscrofa10.2:4:139612347:139633862:-1 gene:ENSSSCG00000006923 gene_biotype:protein_coding transcript_biotype:protein_coding	132042599	132106791
ENSSSCT00000007584	0.003597	2.90753	up	guanylate binding protein 1, interferon-inducible	GBP1	GO:0006184	GTP catabolic process	---	---	GO:0003924 // GO:0005525 // GO:0016817	GTPase activity // GTP binding // hydrolase activity, acting on acid anhydrides	GO:0006184|GO:0003924|GO:0005525|GO:0016817	ENSEMBL	cdna:known chromosome:Sscrofa10.2:4:139650958:139667272:1 gene:ENSSSCG00000006924 gene_biotype:protein_coding transcript_biotype:protein_coding	132081789	132097522
ENSSSCT00000007143	0.00870311	2.34429	up	glucosidase, beta, acid	GBA	GO:0008152 // GO:0005975 // GO:0006665 // GO:0006680 // GO:0007040 // GO:0023021 // GO:0032715 // GO:0035307 // GO:0043407 // GO:0046512 // GO:0046513 // GO:0071356	metabolic process // carbohydrate metabolic process // sphingolipid metabolic process // glucosylceramide catabolic process // lysosome organization // termination of signal transduction // negative regulation of interleukin-6 production // positive regulation of protein dephosphorylation // negative regulation of MAP kinase activity // sphingosine biosynthetic process // ceramide biosynthetic pr…	GO:0005764 // GO:0005765 // GO:0043202	lysosome // lysosomal membrane // lysosomal lumen	GO:0003824 // GO:0004348 // GO:0005102 // GO:0016787 // GO:0016798 // GO:0043169	catalytic activity // glucosylceramidase activity // receptor binding // hydrolase activity // hydrolase activity, acting on glycosyl bonds // cation binding	GO:0008152|GO:0005975|GO:0006665|GO:0006680|GO:0007040|GO:0023021|GO:0032715|GO:0035307|GO:0043407|GO:0046512|GO:0046513|GO:0071356|GO:0005764|GO:0005765|GO:0043202|GO:0003824|GO:0004348|GO:0005102|GO:0016787|GO:0016798|GO:0043169	ENSEMBL	cdna:known chromosome:Sscrofa10.2:4:103366817:103389293:1 gene:ENSSSCG00000006522 gene_biotype:protein_coding transcript_biotype:protein_coding	98663062	98685499
ENSSSCT00000018355	0.00144225	4.11985	up	FYN binding protein	FYB	---	---	---	---	GO:0005515	protein binding	GO:0005515	ENSEMBL	cdna:known chromosome:Sscrofa10.2:16:25516199:25621534:-1 gene:ENSSSCG00000016855 gene_biotype:protein_coding transcript_biotype:protein_coding	21724011	21824964
ENSSSCT00000006958	0.0204631	2.74577	up	Fc fragment of IgG, low affinity IIb, receptor (CD32)	FCGR2B	---	---	---	---	GO:0005515	protein binding	GO:0005515	ENSEMBL	cdna:known chromosome:Sscrofa10.2:4:96888986:96908203:-1 gene:ENSSSCG00000006350 gene_biotype:protein_coding transcript_biotype:protein_coding	92582670	92601887
ENSSSCT00000006966	0.000241	4.07385	up	Fc fragment of IgE, high affinity I, receptor for; gamma polypeptide	FCER1G	GO:0001798 // GO:0001805 // GO:0001812 // GO:0002283 // GO:0002431 // GO:0002554 // GO:0042742 // GO:0007165 // GO:0006911 // GO:0007166 // GO:0007229 // GO:0010543 // GO:0016064 // GO:0019886 // GO:0030593 // GO:0032733 // GO:0032755 // GO:0032760 // GO:0032765 // GO:0033026 // GO:0038095 // GO:0042590 // GO:0043306 // GO:0045576 // GO:0050766 // GO:0050776 // GO:0050778	positive regulation of type IIa hypersensitivity // positive regulation of type III hypersensitivity // positive regulation of type I hypersensitivity // neutrophil activation involved in immune response // Fc receptor mediated stimulatory signaling pathway // serotonin secretion by platelet // defense response to bacterium // signal transduction // phagocytosis, engulfment // cell surface recept…	GO:0005886 // GO:0016021 // GO:0016020 // GO:0005887 // GO:0009897 // GO:0032998	plasma membrane // integral to membrane // membrane // integral to plasma membrane // external side of plasma membrane // Fc-epsilon receptor I complex	GO:0005515 // GO:0004888 // GO:0019767 // GO:0019863 // GO:0019864	protein binding // transmembrane signaling receptor activity // IgE receptor activity // IgE binding // IgG binding	GO:0001798|GO:0001805|GO:0001812|GO:0002283|GO:0002431|GO:0002554|GO:0042742|GO:0007165|GO:0006911|GO:0007166|GO:0007229|GO:0010543|GO:0016064|GO:0019886|GO:0030593|GO:0032733|GO:0032755|GO:0032760|GO:0032765|GO:0033026|GO:0038095|GO:0042590|GO:0043306|GO:0045576|GO:0050766|GO:0050776|GO:0050778|GO:0005886|GO:0016021|GO:0016020|GO:0005887|GO:0009897|GO:0032998|GO:0005515|GO:0004888|GO:0019767|GO:…	ENSEMBL	cdna:known chromosome:Sscrofa10.2:4:97099150:97103132:-1 gene:ENSSSCG00000006357 gene_biotype:protein_coding transcript_biotype:protein_coding	92750928	92754912
AK343947	0.000309	2.21226	up	family with sequence similarity 111, member B	FAM111B	GO:0008152	metabolic process	---	---	GO:0003824	catalytic activity		GenBank	Sus scrofa mRNA, clone:AMP010089A10, expressed in alveolar macrophages.	10353393	10362442
ENSSSCT00000014366	0.000977	2.13181	up	protein FAM111A-like	FAM111A	GO:0008152 // GO:0045071	metabolic process // negative regulation of viral genome replication	GO:0005634 // GO:0005737	nucleus // cytoplasm	GO:0003824	catalytic activity	GO:0008152|GO:0045071|GO:0005634|GO:0005737|GO:0003824	ENSEMBL	cdna:known chromosome:Sscrofa10.2:2:11866314:11871396:-1 gene:ENSSSCG00000013146 gene_biotype:protein_coding transcript_biotype:protein_coding	10337813	10342895
ENSSSCT00000001111	0.0351772	5.46382	up	coagulation factor XIII, A1 polypeptide // coagulation factor XIII A chain-like	F13A1 // LOC100625760	GO:0018149	peptide cross-linking	---	---	GO:0003810	protein-glutamine gamma-glutamyltransferase activity	GO:0018149|GO:0003810	ENSEMBL	cdna:known chromosome:Sscrofa10.2:7:3952949:3988957:-1 gene:ENSSSCG00000024310 gene_biotype:protein_coding transcript_biotype:protein_coding	3930852	4101357
AK396140	0.000485	3.16469	up	ecotropic viral integration site 2B , protein EVI2B-like isoform 2	EVI2B	---	---	---	---	---	---		GenBank	Sus scrofa mRNA, clone: PBL010082D01, expressed in peripheral blood lymphocytes.	41340090	41341469
AK391432	0.00586846	2.60313	up	protein EVI2A-like	EVI2A	---	---	---	---	---	---		GenBank	Sus scrofa mRNA, clone: DCI010077C10, expressed in dendritic cells (immature).	41328949	41329635
ENSSSCT00000013200	0.0341911	3.15208	up	---	ETS2	GO:0006355 // GO:0045893	regulation of transcription, DNA-dependent // positive regulation of transcription, DNA-dependent	GO:0005634	nucleus	GO:0005515 // GO:0000977 // GO:0003677 // GO:0003700 // GO:0043565	protein binding // RNA polymerase II regulatory region sequence-specific DNA binding // DNA binding // sequence-specific DNA binding transcription factor activity // sequence-specific DNA binding	GO:0006355|GO:0045893|GO:0005634|GO:0005515|GO:0000977|GO:0003677|GO:0003700|GO:0043565	ENSEMBL	cdna:novel scaffold:Sscrofa10.2:GL894492.1:7767:21848:-1 gene:ENSSSCG00000012068 gene_biotype:protein_coding transcript_biotype:protein_coding	142901711	142914849
NM_001099940	0.0347876	2.06505	up	epithelial membrane protein 1	EMP1	GO:0016049	cell growth	GO:0016020 // GO:0016021	membrane // integral to membrane	---	---	GO:0016049|GO:0016020|GO:0016021	RefSeq	Sus scrofa epithelial membrane protein 1 (EMP1), mRNA.	56334946	56339352
NM_001097488	0.0077462	2.08056	up	early growth response 2	EGR2	GO:0006351 // GO:0006355 // GO:0006366 // GO:0006611 // GO:0006611 // GO:0007622 // GO:0008045 // GO:0014037 // GO:0016925 // GO:0021569 // GO:0021612 // GO:0021660 // GO:0021666 // GO:0030278 // GO:0035284 // GO:0035914 // GO:0042552 // GO:0045444 // GO:0045893 // GO:0045893 // GO:0045944 // GO:0071310	transcription, DNA-dependent // regulation of transcription, DNA-dependent // transcription from RNA polymerase II promoter // protein export from nucleus // protein export from nucleus // rhythmic behavior // motor neuron axon guidance // Schwann cell differentiation // protein sumoylation // rhombomere 3 development // facial nerve structural organization // rhombomere 3 formation // rhombomere…	GO:0005634 // GO:0005634 // GO:0005737 // GO:0005737	nucleus // nucleus // cytoplasm // cytoplasm	GO:0001102 // GO:0003676 // GO:0003677 // GO:0003682 // GO:0003682 // GO:0003700 // GO:0003700 // GO:0016874 // GO:0031625 // GO:0044212 // GO:0044212 // GO:0046872	RNA polymerase II activating transcription factor binding // nucleic acid binding // DNA binding // chromatin binding // chromatin binding // sequence-specific DNA binding transcription factor activity // sequence-specific DNA binding transcription factor activity // ligase activity // ubiquitin protein ligase binding // transcription regulatory region DNA binding // transcription regulatory regi…	GO:0006351|GO:0006355|GO:0006366|GO:0006611|GO:0006611|GO:0007622|GO:0008045|GO:0014037|GO:0016925|GO:0021569|GO:0021612|GO:0021660|GO:0021666|GO:0030278|GO:0035284|GO:0035914|GO:0042552|GO:0045444|GO:0045893|GO:0045893|GO:0045944|GO:0071310|GO:0005634|GO:0005634|GO:0005737|GO:0005737|GO:0001102|GO:0003676|GO:0003677|GO:0003682|GO:0003682|GO:0003700|GO:0003700|GO:0016874|GO:0031625|GO:0044212|GO:…	RefSeq	Sus scrofa early growth response 2 (EGR2), mRNA.	68955914	68958755
AK346696	0.00713747	2.3684	up	EF-hand domain-containing protein D2-like	EFHD2	---	---	---	---	GO:0005509 // GO:0005515	calcium ion binding // protein binding		GenBank	Sus scrofa mRNA, clone:MLN010038G08, expressed in mesenteric lymph nodes.	51190519	51205592
XM_003359366	0.026956	2.04392	up	dual specificity phosphatase 5	DUSP5	GO:0006470 // GO:0016311 // GO:0035335	protein dephosphorylation // dephosphorylation // peptidyl-tyrosine dephosphorylation	---	---	GO:0004721 //GO:0004725 // GO:0005515 // GO:0008138 // GO:0016787 // GO:0016791 // GO:0017017	phosphoprotein phosphatase activity // protein tyrosine phosphatase activity // protein binding // protein tyrosine/serine/threonine phosphatase activity //hydrolase activity // phosphatase activity // MAP kinase tyrosine/serine/threonine phosphatase activity		RefSeq	PREDICTED: Sus scrofa dual specificity phosphatase 5 (DUSP5), mRNA.	126513163	126524943
AK234805	0.0103639	2.31195	up	PREDICTED: dermatan-sulfate epimerase-like	DSE	GO:0030208	dermatan sulfate biosynthetic process	GO:0005783 // GO:0005794	endoplasmic reticulum // Golgi apparatus	---	chondroitin-glucuronate 5-epimerase activity		GenBank	Sus scrofa mRNA, clone:OVRM10020C02, expressed in ovary.	86070669	86083149
XM_003121929	0.00390025	3.56142	up	dedicator of cytokinesis 8	DOCK8	---	immunological synapse formation // small GTPase mediated signal transduction // dendritic cell migration // memory T cell proliferation // negative regulation of T cell apoptotic process	---	cell leading edge	---	guanyl-nucleotide exchange factor activity // binding // protein binding		RefSeq	PREDICTED: Sus scrofa dedicator of cytokinesis 8, transcript variant 2 (DOCK8), mRNA.	231545356	231570155
AK236838	0.00581998	2.99191	up	dedicator of cytokinesis 8	DOCK8	---	immunological synapse formation // small GTPase mediated signal transduction // dendritic cell migration // memory T cell proliferation // negative regulation of T cell apoptotic process	---	---	---	---		GenBank	Sus scrofa mRNA, clone:PBL010021F12, expressed in periphral blood mononuclear cell.	231571899	231753019
XM_003483851	0.0146404	2.91231	up	dedicator of cytokinesis protein 2-like	DOCK2	GO:0001766 // GO:0001768 //GO:0001771 // GO:0002277 // GO:0006935 // GO:0007010 // GO:0007264 // GO:0032314 // GO:0032855 // GO:0042098 // GO:0042110 // GO:0044351 // GO:0045059 // GO:0045060 // GO:0046631 // GO:0046633 // GO:0050766	membrane raft polarization // establishment of T cell polarity // immunological synapse formation // myeloid dendritic cell activation involved in immune response // chemotaxis // cytoskeleton organization // small GTPase mediated signal transduction // regulation of Rac GTPase activity // positive regulation of Rac GTPase activity // T cell proliferation // T cell activation // macropinocytosis …	GO:0070062	extracellular vesicular exosome	GO:0005085 // GO:0005515 // GO:0030675 // GO:0030676 // GO:0042608	guanyl-nucleotide exchange factor activity // protein binding // Rac GTPase activator activity // Rac guanyl-nucleotide exchange factor activity // T cell receptor binding		RefSeq	PREDICTED: Sus scrofa dedicator of cytokinesis protein 2-like (LOC100739364), partial mRNA.	51114481	51600342
ENSSSCT00000026520	0.00419114	2.19786	up	---	DOCK10	GO:0007264	small GTPase mediated signal transduction	---	---	GO:0005515 // GO:0005085 // GO:0005488 // GO:0005525 // GO:0005543 // GO:0051020	protein binding // guanyl-nucleotide exchange factor activity // binding // GTP binding // phospholipid binding // GTPase binding	GO:0007264|GO:0005515|GO:0005085|GO:0005488|GO:0005525|GO:0005543|GO:0051020	ENSEMBL	cdna:known scaffold:Sscrofa10.2:JH118944.1:451852:594424:-1 gene:ENSSSCG00000022918 gene_biotype:protein_coding transcript_biotype:protein_coding	118970632	119121700
NM_001008691	0.0049037	11.8467	up	chemokine (C-X-C motif) ligand 10	CXCL10	GO:0002690 // GO:0006955 // GO:0008284 // GO:0030335	positive regulation of leukocyte chemotaxis // immune response // positive regulation of cell proliferation // positive regulation of cell migration	GO:0005576 // GO:0005615	extracellular region // extracellular space	GO:0005125 // GO:0008009	cytokine activity // chemokine activity	GO:0002690|GO:0006955|GO:0008284|GO:0030335|GO:0005576|GO:0005615|GO:0005125|GO:0008009	RefSeq	Sus scrofa chemokine (C-X-C motif) ligand 10 (CXCL10), mRNA.	61077900	61080208
AK389756	0.000127	2.41841	up	cathepsin S	CTSS	---	---	---	---	---	---		GenBank	Sus scrofa mRNA, clone: AMP010061H11, expressed in alveolar macrophage.	102368163	102393283
NM_213929	0.00283877	3.99573	up	cathepsin H	CTSH	GO:0001656 // GO:0001913 // GO:0001913 // GO:0002250 // GO:0002764 // GO:0002764 // GO:0006508 // GO:0006508 // GO:0006915 // GO:0006919 // GO:0008284 // GO:0008284 // GO:0010628 // GO:0010628 // GO:0010634 // GO:0010634 // GO:0010813 // GO:0010813 // GO:0010815 // GO:0010815 // GO:0010952 // GO:0010952 // GO:0030335 // GO:0030335 // GO:0031638 // GO:0031638 // GO:0031648 // GO:0031648 // GO:0032…	metanephros development // T cell mediated cytotoxicity // T cell mediated cytotoxicity // adaptive immune response // immune response-regulating signaling pathway // immune response-regulating signaling pathway // proteolysis // proteolysis // apoptotic process // activation of cysteine-type endopeptidase activity involved in apoptotic process // positive regulation of cell proliferation // posi…	GO:0005615 // GO:0005615 // GO:0005764 // GO:0005764 // GO:0005829 // GO:0005829 // GO:0097208 // GO:0097208	extracellular space // extracellular space // lysosome // lysosome // cytosol // cytosol // alveolar lamellar body // alveolar lamellar body	GO:0004175 // GO:0004175 // GO:0004177 // GO:0004197 // GO:0004197 // GO:0004252 // GO:0004252 // GO:0008233 // GO:0008234 // GO:0008234 // GO:0008656 // GO:0016505 // GO:0016787 // GO:0030108 // GO:0030108 // GO:0070324 // GO:0070324	endopeptidase activity // endopeptidase activity // aminopeptidase activity // cysteine-type endopeptidase activity // cysteine-type endopeptidase activity // serine-type endopeptidase activity // serine-type endopeptidase activity // peptidase activity // cysteine-type peptidase activity // cysteine-type peptidase activity // cysteine-type endopeptidase activator activity involved in apoptotic p…	GO:0001656|GO:0001913|GO:0001913|GO:0002250|GO:0002764|GO:0002764|GO:0006508|GO:0006508|GO:0006915|GO:0006919|GO:0008284|GO:0008284|GO:0010628|GO:0010628|GO:0010634|GO:0010634|GO:0010813|GO:0010813|GO:0010815|GO:0010815|GO:0010952|GO:0010952|GO:0030335|GO:0030335|GO:0031638|GO:0031638|GO:0031648|GO:0031648|GO:0032526|GO:0032526|GO:0033619|GO:0033619|GO:0043066|GO:0043066|GO:0043129|GO:0043129|GO:…	RefSeq	Sus scrofa cathepsin H (CTSH), mRNA.	54119425	54140625
AK343556	0.0343563	3.8352	up	carboxypeptidase M-like	CPM	---	---	---	---	---	---		GenBank	Sus scrofa mRNA, clone:ADR010091G09, expressed in adrenal gland.	32373610	32377964
NM_001243707	0.00496528	2.04467	up	CNDP dipeptidase 2 (metallopeptidase M20 family)	CNDP2	GO:0006508 // GO:0008152	proteolysis // metabolic process	---	---	GO:0008233 // GO:0008237 // GO:0016787 // GO:0016805 // GO:0034701	peptidase activity // metallopeptidase activity // hydrolase activity // dipeptidase activity // tripeptidase activity	GO:0006508|GO:0008152|GO:0008233|GO:0008237|GO:0016787|GO:0016805|GO:0034701	RefSeq	Sus scrofa CNDP dipeptidase 2 (metallopeptidase M20 family) (CNDP2), mRNA.	157042761	157061754
JQ250703	0.044309	3.40227	up	C-type lectin domain family 2, member B	CLEC2B	---	---	---	---	GO:0030246	carbohydrate binding	GO:0030246	GenBank	Sus scrofa C-type lectin domain family 2 member B (CLEC2B) mRNA, complete cds.	58828438	58842359
ENSSSCT00000001564	0.00616214	3.27495	up	complement factor B	CFB	GO:0006956 // GO:0006508	complement activation // proteolysis	GO:0005576	extracellular region	GO:0005515 // GO:0004252 // GO:0003824 // GO:0008236 // GO:0008233 // GO:0016787	protein binding // serine-type endopeptidase activity // catalytic activity // serine-type peptidase activity // peptidase activity // hydrolase activity	GO:0006956|GO:0006508|GO:0005576|GO:0005515|GO:0004252|GO:0003824|GO:0008236|GO:0008233|GO:0016787	ENSEMBL	cdna:known chromosome:Sscrofa10.2:7:27771732:27777630:-1 gene:ENSSSCG00000024914 gene_biotype:protein_coding transcript_biotype:protein_coding	27842472	27862549
ENSSSCT00000006875	0.0424626	3.37617	up	CCAAT/enhancer-binding protein delta-like	CEBPD	GO:0006355	regulation of transcription, DNA-dependent	---	---	GO:0003700 // GO:0046983 // GO:0043565	sequence-specific DNA binding transcription factor activity // protein dimerization activity // sequence-specific DNA binding	GO:0006355|GO:0003700|GO:0046983|GO:0043565	ENSEMBL	cdna:known chromosome:Sscrofa10.2:4:87369054:87370589:1 gene:ENSSSCG00000006276 gene_biotype:protein_coding transcript_biotype:protein_coding	82893775	82894545
ENSSSCT00000012991	0.00155315	2.86757	up	CD86 molecule	CD86	GO:0002224 // GO:0042113 // GO:0051607	toll-like receptor signaling pathway // B cell activation // defense response to virus	GO:0016021 // GO:0016020 // GO:0043231 // GO:0009897	integral to membrane // membrane // intracellular membrane-bounded organelle // external side of plasma membrane	GO:0005515	protein binding	GO:0002224|GO:0042113|GO:0051607|GO:0016021|GO:0016020|GO:0043231|GO:0009897|GO:0005515	ENSEMBL	cdna:known chromosome:Sscrofa10.2:13:148057108:148091238:-1 gene:ENSSSCG00000011877 gene_biotype:protein_coding transcript_biotype:protein_coding	103961666	103995796
NM_214087	0.0142147	3.86445	up	CD80 molecule	CD80	GO:0031295 // GO:0046641 // GO:0050731	T cell costimulation // positive regulation of alpha-beta T cell proliferation // positive regulation of peptidyl-tyrosine phosphorylation	GO:0016020 // GO:0016021 // GO:0009897	membrane // integral to membrane // external side of plasma membrane	---	---	GO:0031295|GO:0046641|GO:0050731|GO:0016020|GO:0016021|GO:0009897	RefSeq	Sus scrofa CD80 molecule (CD80), mRNA.	105493732	105503556
AK391440	0.00142239	4.25548	up	leukocyte surface antigen CD53	CD53	GO:1901741	positive regulation of myoblast fusion	GO:0001772 // GO:0005886 // GO:0005911 // GO:0016020 // GO:0016021 // GO:0070062	immunological synapse // plasma membrane // cell-cell junction // membrane // integral to membrane // extracellular vesicular exosome	GO:0005515	protein binding		GenBank	Sus scrofa mRNA, clone: DCI010079C09, expressed in dendritic cells (immature).	113726728	113756057
ENSSSCT00000006990	0.00362358	7.15613	up	CD48 molecule	CD48	GO:0007165 // GO:0042110	signal transduction // T cell activation	GO:0016021 // GO:0009897 // GO:0045121	integral to membrane // external side of plasma membrane // membrane raft	GO:0005515 // GO:0004872 // GO:0043499	protein binding // receptor activity // eukaryotic cell surface binding	GO:0007165|GO:0042110|GO:0016021|GO:0009897|GO:0045121|GO:0005515|GO:0004872|GO:0043499	ENSEMBL	cdna:known chromosome:Sscrofa10.2:4:97721030:97736619:1 gene:ENSSSCG00000006379 gene_biotype:protein_coding transcript_biotype:protein_coding	93278346	93292708
ENSSSCT00000014523	0.00621992	2.02967	up	CD44 molecule	CD44	GO:0001658 // GO:0002246 // GO:0007155 // GO:0016055 // GO:0043066 // GO:0010628 // GO:0030214 // GO:0033138 // GO:0034116 // GO:0043154 // GO:0043518 // GO:0044344 // GO:0050731 // GO:0051216 // GO:0060442 // GO:0070374 // GO:0070487 // GO:1900625 // GO:1902166	branching involved in ureteric bud morphogenesis // wound healing involved in inflammatory response // cell adhesion // Wnt receptor signaling pathway // negative regulation of apoptotic process // positive regulation of gene expression // hyaluronan catabolic process // positive regulation of peptidyl-serine phosphorylation // positive regulation of heterotypic cell-cell adhesion // negative reg…	GO:0005886 // GO:0016020 // GO:0009897 // GO:0009986 // GO:0016323	plasma membrane // membrane // external side of plasma membrane // cell surface // basolateral plasma membrane	GO:0005515 // GO:0004415 // GO:0004888 // GO:0005540	protein binding // hyalurononglucosaminidase activity // transmembrane signaling receptor activity // hyaluronic acid binding	GO:0001658|GO:0002246|GO:0007155|GO:0016055|GO:0043066|GO:0010628|GO:0030214|GO:0033138|GO:0034116|GO:0043154|GO:0043518|GO:0044344|GO:0050731|GO:0051216|GO:0060442|GO:0070374|GO:0070487|GO:1900625|GO:1902166|GO:0005886|GO:0016020|GO:0009897|GO:0009986|GO:0016323|GO:0005515|GO:0004415|GO:0004888|GO:0005540	ENSEMBL	cdna:known chromosome:Sscrofa10.2:2:28157168:28249956:-1 gene:ENSSSCG00000013297 gene_biotype:protein_coding transcript_biotype:protein_coding	24136169	24228899
ENSSSCT00000008144	0.00155051	2.24705	up	CD40 molecule, TNF receptor superfamily member 5	CD40	GO:0001934 // GO:0002768 // GO:0006874 // GO:0071260 // GO:0030890 // GO:0032735 // GO:0032855 // GO:0042113 // GO:0042511 // GO:0043089 // GO:0043123 // GO:0043406 // GO:0045944 // GO:0048304 // GO:0050776 // GO:0051023 // GO:0051092 // GO:0051607 // GO:0090037 // GO:2000353	positive regulation of protein phosphorylation // immune response-regulating cell surface receptor signaling pathway // cellular calcium ion homeostasis // cellular response to mechanical stimulus // positive regulation of B cell proliferation // positive regulation of interleukin-12 production // positive regulation of Rac GTPase activity // B cell activation // positive regulation of tyrosine p…	GO:0005886 // GO:0016021 // GO:0016020 // GO:0043231 // GO:0009897 // GO:0009986 // GO:0035631	plasma membrane // integral to membrane // membrane // intracellular membrane-bounded organelle // external side of plasma membrane // cell surface // CD40 receptor complex	GO:0005515 // GO:0019899 // GO:0031625	protein binding // enzyme binding // ubiquitin protein ligase binding	GO:0001934|GO:0002768|GO:0006874|GO:0071260|GO:0030890|GO:0032735|GO:0032855|GO:0042113|GO:0042511|GO:0043089|GO:0043123|GO:0043406|GO:0045944|GO:0048304|GO:0050776|GO:0051023|GO:0051092|GO:0051607|GO:0090037|GO:2000353|GO:0005886|GO:0016021|GO:0016020|GO:0043231|GO:0009897|GO:0009986|GO:0035631|GO:0005515|GO:0019899|GO:0031625	ENSEMBL	cdna:known chromosome:Sscrofa10.2:17:53931894:53943334:1 gene:ENSSSCG00000007440 gene_biotype:protein_coding transcript_biotype:protein_coding	50399620	50408344
ENSSSCT00000009565	0.00163986	2.2629	up	CD38 molecule	CD38	GO:0043066 // GO:0042493 // GO:0045893 // GO:0045892 // GO:0030890 // GO:0050853	negative regulation of apoptotic process // response to drug // positive regulation of transcription, DNA-dependent // negative regulation of transcription, DNA-dependent // positive regulation of B cell proliferation // B cell receptor signaling pathway	GO:0016020 // GO:0009986	membrane // cell surface	GO:0000166 // GO:0003953 // GO:0016798 // GO:0016849	nucleotide binding // NAD+ nucleosidase activity // hydrolase activity, acting on glycosyl bonds // phosphorus-oxygen lyase activity	GO:0043066|GO:0042493|GO:0045893|GO:0045892|GO:0030890|GO:0050853|GO:0016020|GO:0009986|GO:0000166|GO:0003953|GO:0016798|GO:0016849	ENSEMBL	cdna:novel chromosome:Sscrofa10.2:8:10731289:10781193:1 gene:ENSSSCG00000008742 gene_biotype:protein_coding transcript_biotype:protein_coding	8366135	8381623
NM_001243546	0.0340324	2.43271	up	CD200 receptor 1	CD200R1	---	---	---	---	---	---		RefSeq	Sus scrofa CD200 receptor 1 (CD200R1), mRNA.	109591738	109602863
NM_214357	0.000556	5.73828	up	CD180 molecule	CD180	GO:0002322 // GO:0031666 // GO:0071222	B cell proliferation involved in immune response // positive regulation of lipopolysaccharide-mediated signaling pathway // cellular response to lipopolysaccharide	---	---	---	---	GO:0002322|GO:0031666|GO:0071222	RefSeq	Sus scrofa CD180 molecule (CD180), mRNA.	43042267	43059049
NM_001097445	0.0109165	2.50876	up	CD14 molecule	CD14	GO:0006954 // GO:0045087 // GO:0002237 // GO:0032760 // GO:0045807 // GO:0071222 // GO:0071223	inflammatory response // innate immune response // response to molecule of bacterial origin // positive regulation of tumor necrosis factor production // positive regulation of endocytosis // cellular response to lipopolysaccharide // cellular response to lipoteichoic acid	GO:0005886 // GO:0016020 // GO:0045121	plasma membrane // membrane // membrane raft	GO:0001530 // GO:0070891	lipopolysaccharide binding // lipoteichoic acid binding	GO:0006954|GO:0045087|GO:0002237|GO:0032760|GO:0045807|GO:0071222|GO:0071223|GO:0005886|GO:0016020|GO:0045121|GO:0001530|GO:0070891	RefSeq	Sus scrofa CD14 molecule (CD14), mRNA.	129356198	129357848
NM_001001621	0.0127542	4.60888	up	chemokine (C-C motif) receptor 1	CCR1	GO:0006816 // GO:0006874 // GO:0006887 // GO:0006935 // GO:0006954 // GO:0006955 // GO:0007165 // GO:0007186 // GO:0007204 // GO:0007267 // GO:0010629 // GO:0030502 // GO:0045672 // GO:0051928 // GO:0070098 // GO:0070374 // GO:0090026 // GO:0034097 // GO:0051209	calcium ion transport // cellular calcium ion homeostasis // exocytosis // chemotaxis // inflammatory response // immune response // signal transduction // G-protein coupled receptor signaling pathway // elevation of cytosolic calcium ion concentration // cell-cell signaling // negative regulation of gene expression // negative regulation of bone mineralization // positive regulation of osteoclas…	GO:0005886 // GO:0009897 // GO:0016020 // GO:0016021	plasma membrane // external side of plasma membrane // membrane // integral to membrane	GO:0004435 // GO:0004871 // GO:0004930 // GO:0004950 // GO:0016493 // GO:0019957 // GO:0035717 // GO:0071791	phosphatidylinositol phospholipase C activity // signal transducer activity // G-protein coupled receptor activity // chemokine receptor activity // C-C chemokine receptor activity // C-C chemokine binding // chemokine (C-C motif) ligand 7 binding // chemokine (C-C motif) ligand 5 binding	GO:0006816|GO:0006874|GO:0006887|GO:0006935|GO:0006954|GO:0006955|GO:0007165|GO:0007186|GO:0007204|GO:0007267|GO:0010629|GO:0030502|GO:0045672|GO:0051928|GO:0070098|GO:0070374|GO:0090026|GO:0034097|GO:0051209|GO:0005886|GO:0009897|GO:0016020|GO:0016021|GO:0004435|GO:0004871|GO:0004930|GO:0004950|GO:0016493|GO:0019957|GO:0035717|GO:0071791	RefSeq	Sus scrofa chemokine (C-C motif) receptor 1 (CCR1), mRNA.	24637939	24644546
ENSSSCT00000019288	0.00712631	2.57723	up	chemokine (C-C motif) ligand 8	CCL8	GO:0006468 // GO:0006816 // GO:0006874 // GO:0006887 // GO:0006955 // GO:0007267	protein phosphorylation // calcium ion transport // cellular calcium ion homeostasis // exocytosis // immune response // cell-cell signaling	GO:0005576 // GO:0005615	extracellular region // extracellular space	GO:0004672 // GO:0005125 // GO:0008009 // GO:0016004	protein kinase activity // cytokine activity // chemokine activity // phospholipase activator activity	GO:0006468|GO:0006816|GO:0006874|GO:0006887|GO:0006955|GO:0007267|GO:0005576|GO:0005615|GO:0004672|GO:0005125|GO:0008009|GO:0016004	ENSEMBL	cdna:known chromosome:Sscrofa10.2:12:42456842:42458852:1 gene:ENSSSCG00000017721 gene_biotype:protein_coding transcript_biotype:protein_coding	38305186	38307206
ENSSSCT00000019264	0.0285178	2.57745	up	chemokine (C-C motif) ligand 4	CCL4	GO:0006935 // GO:0006954 // GO:0006955	chemotaxis // inflammatory response // immune response	GO:0005576 // GO:0005615	extracellular region // extracellular space	GO:0005515 // GO:0005125 // GO:0008009	protein binding // cytokine activity // chemokine activity	GO:0006935|GO:0006954|GO:0006955|GO:0005576|GO:0005615|GO:0005515|GO:0005125|GO:0008009	ENSEMBL	cdna:known chromosome:Sscrofa10.2:12:41048662:41049981:-1 gene:ENSSSCG00000017698 gene_biotype:protein_coding transcript_biotype:protein_coding	37243337	37245115
ENSSSCT00000019268	0.0261119	5.87009	up	c-C motif chemokine 23-like	CCL23	GO:0006955	immune response	GO:0005576 // GO:0005615	extracellular region // extracellular space	GO:0005125 // GO:0008009	cytokine activity // chemokine activity	GO:0006955|GO:0005576|GO:0005615|GO:0005125|GO:0008009	ENSEMBL	cdna:known chromosome:Sscrofa10.2:12:41160877:41165234:1 gene:ENSSSCG00000017702 gene_biotype:protein_coding transcript_biotype:protein_coding	37355982	37360107
NM_214214	0.00234818	6.51817	up	chemokine (C-C motif) ligand 2	CCL2	GO:0000165 // GO:0002548 // GO:0006935 // GO:0006954 // GO:0006955 // GO:0007010 // GO:0008360 // GO:0009611 // GO:0009617 // GO:0010574 // GO:0010759 // GO:0016525 // GO:0019221 // GO:0031663 // GO:0034351 // GO:0035684 // GO:0043491 // GO:0043524 // GO:0043615 // GO:0044344 // GO:0048246 // GO:0050870 // GO:0051770 // GO:0071222 // GO:0071346 // GO:0071347 // GO:0071356 // GO:0071407 // GO:0090…	MAPK cascade // monocyte chemotaxis // chemotaxis // inflammatory response // immune response // cytoskeleton organization // regulation of cell shape // response to wounding // response to bacterium // regulation of vascular endothelial growth factor production // positive regulation of macrophage chemotaxis // negative regulation of angiogenesis // cytokine-mediated signaling pathway // lipopol…	GO:0005576 // GO:0005615	extracellular region // extracellular space	GO:0001664 // GO:0005125 // GO:0008009 // GO:0031727	G-protein coupled receptor binding // cytokine activity // chemokine activity // CCR2 chemokine receptor binding	GO:0000165|GO:0002548|GO:0006935|GO:0006954|GO:0006955|GO:0007010|GO:0008360|GO:0009611|GO:0009617|GO:0010574|GO:0010759|GO:0016525|GO:0019221|GO:0031663|GO:0034351|GO:0035684|GO:0043491|GO:0043524|GO:0043615|GO:0044344|GO:0048246|GO:0050870|GO:0051770|GO:0071222|GO:0071346|GO:0071347|GO:0071356|GO:0071407|GO:0090265|GO:2000427|GO:2000502|GO:0005576|GO:0005615|GO:0001664|GO:0005125|GO:0008009|GO:…	RefSeq	Sus scrofa chemokine (C-C motif) ligand 2 (CCL2), mRNA.	38372460	38374364
ENSSSCT00000012003	0.00690811	2.66182	up	chemokine (C-C motif) ligand 19	CCL19	GO:0001768 // GO:0002407 // GO:0002408 // GO:0006955 // GO:0034695 // GO:0042346 // GO:0043123 // GO:0043552 // GO:0045860 // GO:0046330 // GO:0051209 // GO:0051897 // GO:0070374 // GO:0071731 // GO:0090023 // GO:2000107 // GO:2000147	establishment of T cell polarity // dendritic cell chemotaxis // myeloid dendritic cell chemotaxis // immune response // response to prostaglandin E stimulus // positive regulation of NF-kappaB import into nucleus // positive regulation of I-kappaB kinase/NF-kappaB cascade // positive regulation of phosphatidylinositol 3-kinase activity // positive regulation of protein kinase activity // positiv…	GO:0005576 // GO:0005615	extracellular region // extracellular space	GO:0005125 // GO:0008009 // GO:0031735 // GO:0048020	cytokine activity // chemokine activity // CCR10 chemokine receptor binding // CCR chemokine receptor binding	GO:0001768|GO:0002407|GO:0002408|GO:0006955|GO:0034695|GO:0042346|GO:0043123|GO:0043552|GO:0045860|GO:0046330|GO:0051209|GO:0051897|GO:0070374|GO:0071731|GO:0090023|GO:2000107|GO:2000147|GO:0005576|GO:0005615|GO:0005125|GO:0008009|GO:0031735|GO:0048020	ENSEMBL	cdna:known chromosome:Sscrofa10.2:10:36249787:36252381:1 gene:ENSSSCG00000010966 gene_biotype:protein_coding transcript_biotype:protein_coding	30554414	30557010
AK398708	0.0139012	3.30093	up	PREDICTED: coiled-coil domain-containing protein 3-like	CCDC3	---	---	---	---	---	---		GenBank	Sus scrofa mRNA, clone: UTR010098C08, expressed in uterus.	56028725	56115898
ENSSSCT00000027757	0.000998	3.18865	up	caspase 1, apoptosis-related cysteine peptidase	CASP1	GO:0001666 // GO:0006915 // GO:0006508 // GO:0016485 // GO:0006917 // GO:0008219 // GO:0042981 // GO:0071260 // GO:0032611 // GO:0033198 // GO:0042221 // GO:0043123 // GO:0050715 // GO:0050717 // GO:0050718 // GO:0071310 // GO:0051882 // GO:0060081	response to hypoxia // apoptotic process // proteolysis // protein processing // induction of apoptosis // cell death // regulation of apoptotic process // cellular response to mechanical stimulus // interleukin-1 beta production // response to ATP // response to chemical stimulus // positive regulation of I-kappaB kinase/NF-kappaB cascade // positive regulation of cytokine secretion // positive …	GO:0005622 // GO:0005576 // GO:0072557 // GO:0072558 // GO:0072559 // GO:0097169 // GO:0005737 // GO:0072557 // GO:0072558 // GO:0072559 // GO:0097169	intracellular // extracellular region // IPAF inflammasome complex // NLRP1 inflammasome complex // NLRP3 inflammasome complex // AIM2 inflammasome complex // cytoplasm // IPAF inflammasome complex // NLRP1 inflammasome complex // NLRP3 inflammasome complex // AIM2 inflammasome complex	GO:0005515 // GO:0004197 // GO:0008234 // GO:0008233 // GO:0016787	protein binding // cysteine-type endopeptidase activity // cysteine-type peptidase activity // peptidase activity // hydrolase activity	GO:0001666|GO:0006915|GO:0006508|GO:0016485|GO:0006917|GO:0008219|GO:0042981|GO:0071260|GO:0032611|GO:0033198|GO:0042221|GO:0043123|GO:0050715|GO:0050717|GO:0050718|GO:0071310|GO:0051882|GO:0060081|GO:0005622|GO:0005576|GO:0072557|GO:0072558|GO:0072559|GO:0097169|GO:0005737|GO:0072557|GO:0072558|GO:0072559|GO:0097169|GO:0005515|GO:0004197|GO:0008234|GO:0008233|GO:0016787	ENSEMBL	cdna:known chromosome:Sscrofa10.2:9:39209731:39222235:-1 gene:ENSSSCG00000028711 gene_biotype:protein_coding transcript_biotype:protein_coding	34926978	34959053
AK398967	0.0357082	2.16152	up	macrophage-capping protein-like	CAPG	GO:0030031	cell projection assembly	GO:0005634 // GO:0005730 // GO:0005737 // GO:0031965 // GO:0070062	nucleus // nucleolus // cytoplasm //nuclear membrane // extracellular vesicular exosome	---	actin binding		GenBank	Sus scrofa mRNA, clone: MLN010013C01, expressed in mesenteric lymph node.	54148993	54163461
ENSSSCT00000001570	0.0156022	2.49966	up	complement C4	C4	GO:0006956 // GO:0010951 // GO:0016064	complement activation // negative regulation of endopeptidase activity // immunoglobulin mediated immune response	GO:0005576 // GO:0005615	extracellular region // extracellular space	GO:0005515 // GO:0004866	protein binding // endopeptidase inhibitor activity	GO:0006956|GO:0010951|GO:0016064|GO:0005576|GO:0005615|GO:0005515|GO:0004866	ENSEMBL	cdna:known chromosome:Sscrofa10.2:7:27729058:27744181:-1 gene:ENSSSCG00000001427 gene_biotype:protein_coding transcript_biotype:protein_coding	27890046	27905155
NM_214009	0.0007	6.80265	up	complement component 3	C3	GO:0001934 // GO:0006629 // GO:0006631 // GO:0006954 // GO:0006956 // GO:0006957 // GO:0006958 // GO:0010828 // GO:0010866 // GO:0010884 // GO:0010951 // GO:0045087 // GO:0045745	positive regulation of protein phosphorylation // lipid metabolic process // fatty acid metabolic process // inflammatory response // complement activation // complement activation, alternative pathway // complement activation, classical pathway // positive regulation of glucose transport // regulation of triglyceride biosynthetic process // positive regulation of lipid storage // negative regula…	GO:0005576 // GO:0005615	extracellular region // extracellular space	GO:0004866 // GO:0031715	endopeptidase inhibitor activity // C5L2 anaphylatoxin chemotactic receptor binding	GO:0001934|GO:0006629|GO:0006631|GO:0006954|GO:0006956|GO:0006957|GO:0006958|GO:0010828|GO:0010866|GO:0010884|GO:0010951|GO:0045087|GO:0045745|GO:0005576|GO:0005615|GO:0004866|GO:0031715	RefSeq	Sus scrofa complement component 3 (C3), mRNA.	50094164	50127406
NM_001005349	0.0135584	2.76066	up	complement component 1, s subcomponent	C1S	GO:0006508 // GO:0006956 // GO:0006958 // GO:0045087	proteolysis // complement activation // complement activation, classical pathway // innate immune response	GO:0005576	extracellular region	GO:0003824 // GO:0004252 // GO:0005509 // GO:0008233 // GO:0008236 // GO:0016787 // GO:0046872	catalytic activity // serine-type endopeptidase activity // calcium ion binding // peptidase activity // serine-type peptidase activity // hydrolase activity // metal ion binding	GO:0006508|GO:0006956|GO:0006958|GO:0045087|GO:0005576|GO:0003824|GO:0004252|GO:0005509|GO:0008233|GO:0008236|GO:0016787|GO:0046872	RefSeq	Sus scrofa complement component 1, s subcomponent (C1S), mRNA.	59788135	59799275
AK394070	0.00977938	2.55847	up	complement component 1, r subcomponent	C1R	GO:0006508	proteolysis	---	---	GO:0003824 // GO:0004252	catalytic activity // serine-type endopeptidase activity	GO:0006508|GO:0003824|GO:0004252	GenBank	Sus scrofa mRNA, clone: LVR010090B01, expressed in liver.	59762099	59773034
NM_001243576	0.00633465	2.9829	up	Bruton agammaglobulinemia tyrosine kinase	BTK	GO:0006468 // GO:0016310 // GO:0035556	protein phosphorylation // phosphorylation // intracellular signal transduction	---	---	GO:0000166 // GO:0004672 // GO:0004713 // GO:0005515 // GO:0005524 // GO:0005543 // GO:0016301 // GO:0016740 // GO:0016772	nucleotide binding // protein kinase activity // protein tyrosine kinase activity // protein binding // ATP binding // phospholipid binding // kinase activity // transferase activity // transferase activity, transferring phosphorus-containing groups		RefSeq	Sus scrofa Bruton agammaglobulinemia tyrosine kinase (BTK), mRNA.	76331741	76354898
ENSSSCT00000003809	0.0242117	4.31651	up	brain natriuretic peptide	BNP	GO:0006182 // GO:0007168 // GO:0050880 // GO:0006182 // GO:0007168	cGMP biosynthetic process // receptor guanylyl cyclase signaling pathway // regulation of blood vessel size // cGMP biosynthetic process // receptor guanylyl cyclase signaling pathway	GO:0005576	extracellular region	GO:0005102 // GO:0005179	receptor binding // hormone activity	GO:0006182|GO:0007168|GO:0050880|GO:0006182|GO:0007168|GO:0005576|GO:0005102|GO:0005179	ENSEMBL	cdna:known chromosome:Sscrofa10.2:6:65840061:65841530:-1 gene:ENSSSCG00000003431 gene_biotype:protein_coding transcript_biotype:protein_coding	48802888	48804381
AK239696	0.0030952	2.01335	up	bridging integrator 2	BIN2	---	---	GO:0005737	cytoplasm	---	---		GenBank	Sus scrofa mRNA, clone:THY010124D10, expressed in thymus.	15298248	15378045
NM_001244159	0.0348341	2.45062	up	bromodomain adjacent to zinc finger domain, 1A	BAZ1A	GO:0006261	DNA-dependent DNA replication	GO:0000228 // GO:0008623	nuclear chromosome // CHRAC	GO:0008270 // GO:0046872	zinc ion binding // metal ion binding	GO:0006261|GO:0000228|GO:0008623|GO:0008270|GO:0046872	RefSeq	Sus scrofa bromodomain adjacent to zinc finger domain, 1A (BAZ1A), mRNA.	70761014	70815968
AK344468	0.00823947	2.24817	up	PREDICTED: UDP-GlcNAc:betaGal beta-1,3-N-acetylglucosaminyltransferase 2	B3GNT2	---	---	---	---	---	---		GenBank	Sus scrofa mRNA, clone:DCI010059F05, expressed in dendritic cells (immature).	73228974	73230080
AK231010	0.000189	3.27329	up	ATPase, class I, type 8B, member 4	ATP8B4	---	phospholipid transport	---	integral to membrane	---	nucleotide binding // magnesium ion binding // phospholipid-translocating ATPase activity // ATP binding // metal ion binding		GenBank	Sus scrofa mRNA, clone:AMP010081D02, expressed in alveolar macrophage.	126930123	127186765
ENSSSCT00000034830	0.0380905	2.03612	up	arrestin domain containing 4	ARRDC4	---	---	---	---	---	---		ENSEMBL	cdna:known chromosome:Sscrofa10.2:7:87591914:87598813:-1 gene:ENSSSCG00000002252 gene_biotype:protein_coding transcript_biotype:nonsense_mediated_decay	89915744	89925963
ENSSSCT00000016950	0.0233951	2.18255	up	actin related protein 2/3 complex, subunit 5, 16kDa	ARPC5	GO:0030833	regulation of actin filament polymerization	GO:0005856 // GO:0030027	cytoskeleton // lamellipodium	GO:0005515	protein binding	GO:0030833|GO:0005856|GO:0030027|GO:0005515	ENSEMBL	cdna:known chromosome:Sscrofa10.2:9:137168061:137178358:-1 gene:ENSSSCG00000015560 gene_biotype:protein_coding transcript_biotype:protein_coding	117168774	117178530
NM_001134356	0.0164397	2.12048	up	actin related protein 2/3 complex, subunit 1B, 41kDa	ARPC1B	GO:0030833	regulation of actin filament polymerization	GO:0005856	cytoskeleton	GO:0003779	actin binding	GO:0030833|GO:0005856|GO:0003779	RefSeq	Sus scrofa actin related protein 2/3 complex, subunit 1B, 41kDa (ARPC1B), mRNA.	5466046	5472201
ENSSSCT00000006982	0.00759911	2.68078	up	Rho GTPase activating protein 30	ARHGAP30	GO:0007165	signal transduction	GO:0005622	intracellular	---	---	GO:0007165|GO:0005622	ENSEMBL	cdna:known chromosome:Sscrofa10.2:4:97379620:97389584:-1 gene:ENSSSCG00000006372 gene_biotype:protein_coding transcript_biotype:protein_coding	93012284	93020876
AK231627	0.0399798	2.6815	up	PREDICTED: rho GTPase-activating protein 15, partial	ARHGAP15	---	---	---	---	---	---		GenBank	Sus scrofa mRNA, clone:LNG010003B07, expressed in lung.	5270405	5544259
AK238813	0.0440107	3.29452	up	acyloxyacyl hydrolase (neutrophil)	AOAH	GO:0006629 // GO:0008653 // GO:0050728	lipid metabolic process // lipopolysaccharide metabolic process // negative regulation of inflammatory response	---	---	GO:0016787 // GO:0016788 //GO:0050528	hydrolase activity // hydrolase activity, acting on ester bonds // acyloxyacyl hydrolase activity		GenBank	Sus scrofa mRNA, clone:THY010033D12, expressed in thymus.	36672459	36854637
NM_001164001	0.0126129	3.74407	up	arachidonate 5-lipoxygenase-activating protein	ALOX5AP	GO:0002540 // GO:0006691 // GO:0019370 // GO:0043085 // GO:0070207 // GO:0071277	leukotriene production involved in inflammatory response // leukotriene metabolic process // leukotriene biosynthetic process // positive regulation of catalytic activity // protein homotrimerization // cellular response to calcium ion	GO:0005634 // GO:0005635 // GO:0005635 // GO:0005783 // GO:0005789 // GO:0016020 // GO:0016021 // GO:0031965 // GO:0031965	nucleus // nuclear envelope // nuclear envelope // endoplasmic reticulum // endoplasmic reticulum membrane // membrane // integral to membrane // nuclear membrane // nuclear membrane	GO:0008047 // GO:0047485 // GO:0050544 // GO:0050544	enzyme activator activity // protein N-terminus binding // arachidonic acid binding // arachidonic acid binding	GO:0002540|GO:0006691|GO:0019370|GO:0043085|GO:0070207|GO:0071277|GO:0005634|GO:0005635|GO:0005635|GO:0005783|GO:0005789|GO:0016020|GO:0016021|GO:0031965|GO:0031965|GO:0008047|GO:0047485|GO:0050544|GO:0050544	RefSeq	Sus scrofa arachidonate 5-lipoxygenase-activating protein (ALOX5AP), mRNA.	6893556	6904961
ENSSSCT00000010839	0.000715	2.30239	up	aldehyde dehydrogenase 2 family (mitochondrial)	ALDH2	GO:0008152 // GO:0006068 // GO:0055114	metabolic process // ethanol catabolic process // oxidation-reduction process	GO:0005739 // GO:0005759	mitochondrion // mitochondrial matrix	GO:0004029 // GO:0016491 // GO:0016620	aldehyde dehydrogenase (NAD) activity // oxidoreductase activity // oxidoreductase activity, acting on the aldehyde or oxo group of donors, NAD or NADP as acceptor	GO:0008152|GO:0006068|GO:0055114|GO:0005739|GO:0005759|GO:0004029|GO:0016491|GO:0016620	ENSEMBL	cdna:known chromosome:Sscrofa10.2:14:42378891:42409687:-1 gene:ENSSSCG00000009889 gene_biotype:protein_coding transcript_biotype:protein_coding	39812424	39843035
ENSSSCT00000001539	0.00427254	2.74613	up	allograft inflammatory factor 1	AIF1	GO:0051017 // GO:0006911 // GO:0030041 // GO:0016601 // GO:0042102 // GO:0048661 // GO:0048662 // GO:0071672 // GO:0071673 // GO:0090026 // GO:0097178 // GO:1900087 // GO:2000406	actin filament bundle assembly // phagocytosis, engulfment // actin filament polymerization // Rac protein signal transduction // positive regulation of T cell proliferation // positive regulation of smooth muscle cell proliferation // negative regulation of smooth muscle cell proliferation // negative regulation of smooth muscle cell chemotaxis // positive regulation of smooth muscle cell chemot…	GO:0001726 // GO:0001891 // GO:0005829 // GO:0005634 // GO:0005737 // GO:0005884 // GO:0030027 // GO:0032587 // GO:0048471	ruffle // phagocytic cup // cytosol // nucleus // cytoplasm // actin filament // lamellipodium // ruffle membrane // perinuclear region of cytoplasm	GO:0005515 // GO:0005509 // GO:0051015	protein binding // calcium ion binding // actin filament binding	GO:0051017|GO:0006911|GO:0030041|GO:0016601|GO:0042102|GO:0048661|GO:0048662|GO:0071672|GO:0071673|GO:0090026|GO:0097178|GO:1900087|GO:2000406|GO:0001726|GO:0001891|GO:0005829|GO:0005634|GO:0005737|GO:0005884|GO:0030027|GO:0032587|GO:0048471|GO:0005515|GO:0005509|GO:0051015	ENSEMBL	cdna:known chromosome:Sscrofa10.2:7:27520797:27522927:-1 gene:ENSSSCG00000001408 gene_biotype:protein_coding transcript_biotype:protein_coding	27687983	27690564
AK389785	0.00403844	2.3072	up	PREDICTED: hematopoietic lineage cell-specific protein	ADAM22	---	---	---	---	---	---		GenBank	Sus scrofa mRNA, clone: AMP010071A09, expressed in alveolar macrophage.	104386937	104415076
XM_001927113	0.0285542	2.2874	up	acetyl-coenzyme A synthetase 2-like, mitochondrial-like	ACSS1	GO:0006085 // GO:0008152 // GO:0019427	acetyl-CoA biosynthetic process // metabolic process // acetyl-CoA biosynthetic process from acetate	GO:0005739 // GO:0005759	mitochondrion // mitochondrial matrix	GO:0003824 // GO:0003987 // GO:0016208	catalytic activity // acetate-CoA ligase activity // AMP binding	GO:0006085|GO:0008152|GO:0019427|GO:0005739|GO:0005759|GO:0003824|GO:0003987|GO:0016208	RefSeq	PREDICTED: Sus scrofa acetyl-coenzyme A synthetase 2-like, mitochondrial-like (LOC100154828), mRNA.	32401466	32439474
NM_001195321	0.00563307	2.74046	up	acyl-CoA synthetase long-chain family member 5	ACSL5	GO:0008152	metabolic process	---	---	GO:0003824	catalytic activity	GO:0008152|GO:0003824	RefSeq	Sus scrofa acyl-CoA synthetase long-chain family member 5 (ACSL5), mRNA.	128525831	128723985
AK239317	0.0168863	2.43019	up	ABRA C-terminal like	ABRACL	---	---	---	---	---	---		GenBank	Sus scrofa mRNA, clone:THY010092C01, expressed in thymus.	26766962	26782312
AK396856	0.0167553	2.02247	up	actin-binding LIM protein 2-like	ABLIM2	---	---	---	---	---	---		GenBank	Sus scrofa mRNA, clone: PTG010009H04, expressed in pituitary gland.	3328575	3421471
ENSSSCT00000015065	0.0138175	2.64217	up	---	---	GO:0007166 // GO:0007186 // GO:0007218	cell surface receptor signaling pathway // G-protein coupled receptor signaling pathway // neuropeptide signaling pathway	GO:0005886 // GO:0016021 // GO:0016020	plasma membrane // integral to membrane // membrane	GO:0005515 // GO:0005509 // GO:0004888 // GO:0004930	protein binding // calcium ion binding // transmembrane signaling receptor activity // G-protein coupled receptor activity	GO:0007166|GO:0007186|GO:0007218|GO:0005886|GO:0016021|GO:0016020|GO:0005515|GO:0005509|GO:0004888|GO:0004930	ENSEMBL	cdna:known chromosome:Sscrofa10.2:2:64438136:64538453:-1 gene:ENSSSCG00000013788 gene_biotype:protein_coding transcript_biotype:protein_coding	57736789	57761883
ENSSSCT00000015065	0.0221706	2.88034	up	---	---	GO:0007166 // GO:0007186 // GO:0007218	cell surface receptor signaling pathway // G-protein coupled receptor signaling pathway // neuropeptide signaling pathway	GO:0005886 // GO:0016021 // GO:0016020	plasma membrane // integral to membrane // membrane	GO:0005515 // GO:0005509 // GO:0004888 // GO:0004930	protein binding // calcium ion binding // transmembrane signaling receptor activity // G-protein coupled receptor activity	GO:0007166|GO:0007186|GO:0007218|GO:0005886|GO:0016021|GO:0016020|GO:0005515|GO:0005509|GO:0004888|GO:0004930	ENSEMBL	cdna:known chromosome:Sscrofa10.2:2:64438136:64538453:-1 gene:ENSSSCG00000013788 gene_biotype:protein_coding transcript_biotype:protein_coding	57669982	57673012
ENSSSCT00000013137	0.013924	2.76473	up	---	---	GO:0006200 // GO:0006810 // GO:0055085	ATP catabolic process // transport // transmembrane transport	GO:0016021	integral to membrane	GO:0000166 // GO:0042626 // GO:0017111 // GO:0005524 // GO:0016887	nucleotide binding // ATPase activity, coupled to transmembrane movement of substances // nucleoside-triphosphatase activity // ATP binding // ATPase activity	GO:0006200|GO:0006810|GO:0055085|GO:0016021|GO:0000166|GO:0042626|GO:0017111|GO:0005524|GO:0016887	ENSEMBL	cdna:novel chromosome:Sscrofa10.2:13:189414690:189546760:1 gene:ENSSSCG00000012006 gene_biotype:protein_coding transcript_biotype:protein_coding	128902857	129054010
GENSCAN00000021152	0.0139444	3.32253	up	---	---	---	---	---	---	---	---		ENSEMBL	cdna:genscan chromosome:Sscrofa10.2:9:3532815:3620090:-1 transcript_biotype:protein_coding	2460903	2462966
ENSSSCT00000020689	0.0114904	2.07852	up	---	---	---	---	---	---	---	---		ENSEMBL	ncrna:snRNA chromosome:Sscrofa10.2:1:180900948:180901063:1 gene:ENSSSCG00000019094 gene_biotype:snRNA transcript_biotype:snRNA	170474465	170474580
ENSSSCT00000015968	0.0222161	3.67197	up	---	---	---	---	---	---	---	---		ENSEMBL	cdna:known chromosome:Sscrofa10.2:9:3718554:3725457:1 gene:ENSSSCG00000014618 gene_biotype:protein_coding transcript_biotype:protein_coding	2400033	2402822
AK235492	0.00619603	2.57979	up	PREDICTED: LOW QUALITY PROTEIN: 3-hydroxyacyl-CoA dehydratase 4-like	---	---	---	---	---	---	---		GenBank	Sus scrofa mRNA, clone:OVRM10087B09, expressed in ovary.	210650171	210672959
---	0.00640036	2.04195	up	---	---	---	---	---	---	---	---		---	---	0	0
---	0.0467273	2.15338	up	---	---	---	---	---	---	---	---		---	---	0	0
---	0.00536462	3.00869	up	---	---	---	---	---	---	---	---		---	---	0	0
---	0.0279925	2.60246	up	---	---	---	---	---	---	---	---		---	---	55266184	55266286
---	0.0279925	2.60246	up	---	---	---	---	---	---	---	---		---	---	55388399	55388501
---	0.0156418	2.10934	up	---	---	---	---	---	---	---	---		---	---	70982341	70982447
---	0.0436272	2.21457	up	---	---	---	---	---	---	---	---		---	---	38490925	38490993
---	0.00478826	2.37361	up	---	---	---	---	---	---	---	---		---	---	1	571
---	0.00373652	2.21984	up	---	---	---	---	---	---	---	---		---	---	1	1919
---	0.0409413	2.45285	up	---	---	---	---	---	---	---	---		---	---	1	2206
---	0.000453	6.15909	up	---	---	---	---	---	---	---	---		---	---	1	1718
---	0.0137195	2.08595	up	---	---	---	---	---	---	---	---		---	---	1	1386
---	0.00133825	2.166	up	---	---	---	---	---	---	---	---		---	---	1	2217
---	0.00208583	2.64151	up	---	---	---	---	---	---	---	---		---	---	1	534
---	0.00738244	2.58479	up	---	---	---	---	---	---	---	---		---	---	1	665
---	0.0200047	2.2486	up	---	---	---	---	---	---	---	---		---	---	1	759
---	0.00384878	19.3557	up	---	---	---	---	---	---	---	---		---	---	1	1170
---	0.0373697	2.40618	up	---	---	---	---	---	---	---	---		---	---	1	4869
---	0.00207614	3.72388	up	---	---	---	---	---	---	---	---		---	---	1	2215
---	0.00105983	3.85609	up	---	---	---	---	---	---	---	---		---	---	1	1971
---	0.00564933	2.07441	up	---	---	---	---	---	---	---	---		---	---	1	2403
---	0.00786603	2.14699	up	---	---	---	---	---	---	---	---		---	---	1	2726
---	0.00481714	2.15036	up	---	---	---	---	---	---	---	---		---	---	1	2443
---	0.0360276	2.59995	up	---	---	---	---	---	---	---	---		---	---	1	2608
---	0.0033141	2.08091	up	---	---	---	---	---	---	---	---		---	---	1	465
---	0.00878976	3.51793	up	---	---	---	---	---	---	---	---		---	---	1	1909
---	0.0480018	2.14636	up	---	---	---	---	---	---	---	---		---	---	1	1576
---	0.00313992	2.49002	up	---	---	---	---	---	---	---	---		---	---	1	735
---	0.00559493	2.61557	up	---	---	---	---	---	---	---	---		---	---	1	2421
---	0.0254351	2.07242	up	---	---	---	---	---	---	---	---		---	---	1	1207
---	0.000269	2.27267	up	---	---	---	---	---	---	---	---		---	---	1	2776
---	0.00349527	3.20168	up	---	---	---	---	---	---	---	---		---	---	1	2202
---	0.0329799	2.10512	up	---	---	---	---	---	---	---	---		---	---	1	2561
---	0.0247544	2.28102	up	---	---	---	---	---	---	---	---		---	---	1	2606
---	0.0466413	2.59033	up	---	---	---	---	---	---	---	---		---	---	1	1893
---	0.0149994	2.34991	up	---	---	---	---	---	---	---	---		---	---	1	813
---	0.0186391	2.12372	up	---	---	---	---	---	---	---	---		---	---	1	630
---	0.0193134	2.15991	up	---	---	---	---	---	---	---	---		---	---	1	2397
---	0.00280816	2.04667	up	---	---	---	---	---	---	---	---		---	---	1	467
---	0.0174422	2.31642	up	---	---	---	---	---	---	---	---		---	---	1	1383
---	0.00490955	6.33244	up	---	---	---	---	---	---	---	---		---	---	1	1108
---	0.00324666	6.83441	up	---	---	---	---	---	---	---	---		---	---	1	1094
---	0.0313339	2.12807	up	---	---	---	---	---	---	---	---		---	---	1	2473
---	0.00178625	2.71791	up	---	---	---	---	---	---	---	---		---	---	1	1312
---	0.00712635	2.93405	up	---	---	---	---	---	---	---	---		---	---	1	1485
---	0.0344846	3.37458	up	---	---	---	---	---	---	---	---		---	---	1	1054
---	0.0131068	2.35962	up	---	---	---	---	---	---	---	---		---	---	1	859
---	0.0229105	3.0019	up	---	---	---	---	---	---	---	---		---	---	1	1579
---	0.00453901	3.99438	up	---	---	---	---	---	---	---	---		---	---	1	868
---	0.000599	3.94848	up	---	---	---	---	---	---	---	---		---	---	1	1618
---	0.0263822	5.42668	up	---	---	---	---	---	---	---	---		---	---	1	3000
---	0.00474006	7.11776	up	---	---	---	---	---	---	---	---		---	---	1	3400
---	0.00211468	3.4316	up	---	---	---	---	---	---	---	---		---	---	1	1648
---	0.0233832	7.77367	up	---	---	---	---	---	---	---	---		---	---	1	1431
---	0.0341818	3.00561	up	---	---	---	---	---	---	---	---		---	---	1	1089
---	0.0193601	7.17477	up	---	---	---	---	---	---	---	---		---	---	1	803
---	2.42e-05	3.37208	up	---	---	---	---	---	---	---	---		---	---	1	891
---	0.0201645	2.28432	up	---	---	---	---	---	---	---	---		---	---	1	2232
---	0.0465616	2.63056	up	---	---	---	---	---	---	---	---		---	---	1	1552
---	0.00305038	4.8057	up	---	---	---	---	---	---	---	---		---	---	1	563
---	0.000859	2.47877	up	---	---	---	---	---	---	---	---		---	---	1	1251
