# Supplementary material for: Transcription analysis of the responses of porcine heart to Erysipelothrix rhusiopathiae
Source: PLoS One. 2017 Oct 4;12(10):e0185548. doi: 10.1371/journal.pone.0185548 (PMC5627920; doi:10.1371/journal.pone.0185548)
Supplement: S2 File — (XLSX) [file pone.0185548.s002.xlsx]

## Sheet: G4T10vsPBS
mRNA Accession	p-value	FCAbsolute	regulation	Gene Description	Gene Symbol	GO Biological Process ID	GO Biological Process Term	GO Cellular Component ID	GO Cellular Component Term	GO Molecular Function ID	GO Molecular Function Term	GO(Avadis)	mRNA Source	mRna - Description
ENSSSCT00000016671	0.0325016	2.02406	up	zinc finger protein 804B	ZNF804B	---	---	GO:0005634 // GO:0005737	nucleus // cytoplasm	---	---	GO:0005634|GO:0005737	ENSEMBL	cdna:novel chromosome:Sscrofa10.2:9:75921396:75930836:1 gene:ENSSSCG00000015300 gene_biotype:protein_coding transcript_biotype:protein_coding
XM_003133094	0.00767025	2.56421	up	cadherin-related family member 1-like	LOC100512562	GO:0007155 // GO:0007156 // GO:0009987 // GO:0045494	cell adhesion // homophilic cell adhesion // cellular process // photoreceptor cell maintenance	GO:0005886 // GO:0005887 // GO:0016020 // GO:0016021 // GO:0042622	plasma membrane // integral to plasma membrane // membrane // integral to membrane // photoreceptor outer segment membrane	GO:0005509	calcium ion binding	GO:0007155|GO:0007156|GO:0009987|GO:0045494|GO:0005886|GO:0005887|GO:0016020|GO:0016021|GO:0042622|GO:0005509	RefSeq	PREDICTED: Sus scrofa cadherin-related family member 1-like (LOC100512562), mRNA.
XM_001928730	0.00152641	3.41839	up	olfactory receptor 6C2-like	LOC100157159	---	---	---	---	---	---		RefSeq	PREDICTED: Sus scrofa olfactory receptor 6C2-like (LOC100157159), mRNA.
AK237273	0.0457192	2.18575	up	KH domain containing, RNA binding, signal transduction associated 3	KHDRBS3	---	---	---	---	---	RNA binding // protein binding // poly(A) RNA binding		GenBank	Sus scrofa mRNA, clone:SPL010019G08, expressed in spleen.
AK349354	0.0083773	2.1184	up	PDZ domain-containing protein GIPC2-like isoform 1	GIPC2	---	---	---	---	---	---		GenBank	Sus scrofa mRNA, clone:PTG010055A01, expressed in pituitary gland.
---	0.0231868	2.2453	up	---	---	---	---	---	---	---	---		---	---
---	0.0248154	2.19573	up	---	---	---	---	---	---	---	---		---	---
---	0.0166099	2.29901	up	---	---	---	---	---	---	---	---		---	---
---	0.0447016	2.94253	up	---	---	---	---	---	---	---	---		---	---
---	0.0406621	2.37423	up	---	---	---	---	---	---	---	---		---	---
AK344959	0.00596478	2.15709	down	ubiquitin-conjugating enzyme E2C	UBE2C	---	ubiquitin-dependent protein catabolic process // cyclin catabolic process // exit from mitosis // free ubiquitin chain polymerization // protein ubiquitination // anaphase-promoting complex-dependent proteasomal ubiquitin-dependent protein catabolic process // positive regulation of exit from mitosis // protein K48-linked ubiquitination // protein K11-linked ubiquitination	---	---	---	---		GenBank	Sus scrofa mRNA, clone:ITT010022H10, expressed in small intestine.
AK235315	0.0166193	2.36016	down	TTK protein kinase	TTK	---	---	---	---	---	---		GenBank	Sus scrofa mRNA, clone:OVRM10068B01, expressed in ovary.
AK396511	0.00387424	2.87486	down	TPX2, microtubule-associated, homolog	TPX2	---	---	---	---	---	---		GenBank	Sus scrofa mRNA, clone: PST010043A06, expressed in prostate.
ENSSSCT00000019023	0.00317414	4.15632	down	topoisomersae II	TOPOII	GO:0007059 // GO:0006259 // GO:0006265 // GO:0006266 // GO:0006974 // GO:0030261 // GO:0030263 // GO:0040016 // GO:0043065 // GO:0045070 // GO:0045870 // GO:0045944 // GO:0006265	chromosome segregation // DNA metabolic process // DNA topological change // DNA ligation // response to DNA damage stimulus // chromosome condensation // apoptotic chromosome condensation // embryonic cleavage // positive regulation of apoptotic process // positive regulation of viral genome replication // positive regulation of retroviral genome replication // positive regulation of transcripti…	GO:0000228 // GO:0000793 // GO:0005634 // GO:0005654 // GO:0005694 // GO:0005730 // GO:0005814 // GO:0009330 // GO:0043234	nuclear chromosome // condensed chromosome // nucleus // nucleoplasm // chromosome // nucleolus // centriole // DNA topoisomerase complex (ATP-hydrolyzing) // protein complex	GO:0000166 // GO:0005515 // GO:0003677 // GO:0003682 // GO:0003916 // GO:0003918 // GO:0005080 // GO:0005524 // GO:0008022 // GO:0008094 // GO:0008144 // GO:0016853 // GO:0019899 // GO:0042803 // GO:0042826 // GO:0043130 // GO:0046982 // GO:0000287 // GO:0000287 // GO:0003918 // GO:0008301 // GO:0008301 // GO:0046872	nucleotide binding // protein binding // DNA binding // chromatin binding // DNA topoisomerase activity // DNA topoisomerase type II (ATP-hydrolyzing) activity // protein kinase C binding // ATP binding // protein C-terminus binding // DNA-dependent ATPase activity // drug binding // isomerase activity // enzyme binding // protein homodimerization activity // histone deacetylase binding // ubiqui…	GO:0007059|GO:0006259|GO:0006265|GO:0006266|GO:0006974|GO:0030261|GO:0030263|GO:0040016|GO:0043065|GO:0045070|GO:0045870|GO:0045944|GO:0006265|GO:0000228|GO:0000793|GO:0005634|GO:0005654|GO:0005694|GO:0005730|GO:0005814|GO:0009330|GO:0043234|GO:0000166|GO:0005515|GO:0003677|GO:0003682|GO:0003916|GO:0003918|GO:0005080|GO:0005524|GO:0008022|GO:0008094|GO:0008144|GO:0016853|GO:0019899|GO:0042803|GO:…	ENSEMBL	cdna:known chromosome:Sscrofa10.2:12:22310214:22337485:1 gene:ENSSSCG00000017473 gene_biotype:protein_coding transcript_biotype:protein_coding
ENSSSCT00000017855	0.00849476	2.54024	down	---	SSC.77561	---	---	---	---	---	---		ENSEMBL	cdna:known scaffold:Sscrofa10.2:GL893074.1:10143:65746:1 gene:ENSSSCG00000016398 gene_biotype:protein_coding transcript_biotype:protein_coding
ENSSSCT00000005305	0.00538002	3.12973	down	---	SSC.7546	GO:0007165	signal transduction	GO:0005622	intracellular	---	---	GO:0007165|GO:0005622	ENSEMBL	cdna:known chromosome:Sscrofa10.2:1:152625878:152647031:1 gene:ENSSSCG00000004806 gene_biotype:protein_coding transcript_biotype:protein_coding
NM_213781	0.0291207	2.20411	down	stearoyl-CoA desaturase (delta-9-desaturase)	SCD	GO:0006629 // GO:0006631 // GO:0006633 // GO:0055114	lipid metabolic process // fatty acid metabolic process // fatty acid biosynthetic process // oxidation-reduction process	GO:0005783 // GO:0005789 // GO:0016020 // GO:0016021	endoplasmic reticulum // endoplasmic reticulum membrane // membrane // integral to membrane	GO:0004768 // GO:0005506 // GO:0016491 // GO:0016717	stearoyl-CoA 9-desaturase activity // iron ion binding // oxidoreductase activity // oxidoreductase activity, acting on paired donors, with oxidation of a pair of donors resulting in the reduction of molecular oxygen to two molecules of water	GO:0006629|GO:0006631|GO:0006633|GO:0055114|GO:0005783|GO:0005789|GO:0016020|GO:0016021|GO:0004768|GO:0005506|GO:0016491|GO:0016717	RefSeq	Sus scrofa stearoyl-CoA desaturase (delta-9-desaturase) (SCD), mRNA.
ENSSSCT00000011186	0.0239213	2.10475	down	---	RTKN2	---	---	---	---	---	---		ENSEMBL	cdna:novel chromosome:Sscrofa10.2:14:70775407:70775796:-1 gene:ENSSSCG00000010220 gene_biotype:protein_coding transcript_biotype:protein_coding
AK236241	0.0097172	2.61833	down	Rac GTPase activating protein 1	RACGAP1	GO:0000910 // GO:0000915 // GO:0007108 // GO:0007165 // GO:0007283 // GO:0007405 // GO:0008272 // GO:0009790 // GO:0032467 // GO:0043547 // GO:0051256	cytokinesis //cytokinesis, actomyosin contractile ring assembly // cytokinesis, initiation of separation//signal transduction // spermatogenesis // neuroblast proliferation // sulfate transport // embryo development // positive regulation of cytokinesis // positive regulation of GTPase activity // spindle midzone assembly involved in mitosis // regulation of attachment of spindle microtubules to …	---	---	---	---		GenBank	Sus scrofa mRNA, clone:OVRM10167D09, expressed in ovary.
AK344351	0.00606721	2.19336	down	pituitary tumor-transforming 1	PTTG1	GO:0006259 // GO:0006281 // GO:0006974 // GO:0007049 // GO:0007059 // GO:0007067 // GO:0045143 // GO:0051276 // GO:0051301	DNA metabolic process // DNA repair // response to DNA damage stimulus // cell cycle // chromosome segregation // mitosis // homologous chromosome segregation // chromosome organization // cell division	GO:0005634 // GO:0005737	nucleus // cytoplasm	GO:0004869 // GO:0017124	cysteine-type endopeptidase inhibitor activity // SH3 domain binding	GO:0006259|GO:0006281|GO:0006974|GO:0007049|GO:0007059|GO:0007067|GO:0045143|GO:0051276|GO:0051301|GO:0005634|GO:0005737|GO:0004869|GO:0017124	GenBank	Sus scrofa mRNA, clone:DCI010020H04, expressed in dendritic cells (immature).
XM_001926809	0.0233695	2.2944	down	peptidase inhibitor 15-like	PI15	---	---	GO:0005576	extracellular region	---	---	GO:0005576	RefSeq	PREDICTED: Sus scrofa peptidase inhibitor 15-like (LOC100158209), mRNA.
NM_001123156	0.0029333	5.15928	down	PDZ binding kinase	PBK	GO:0006468 // GO:0016310	protein phosphorylation // phosphorylation	---	---	GO:0004672 // GO:0004674 // GO:0005524 // GO:0016301 // GO:0016772	protein kinase activity // protein serine/threonine kinase activity // ATP binding // kinase activity // transferase activity, transferring phosphorus-containing groups	GO:0006468|GO:0016310|GO:0004672|GO:0004674|GO:0005524|GO:0016301|GO:0016772	RefSeq	Sus scrofa PDZ binding kinase (PBK), mRNA.
AK231131	0.0106357	3.7649	down	NDC80 kinetochore complex component	NUF2	GO:0007067	mitosis	GO:0000775 // GO:0031262	chromosome, centromeric region // Ndc80 complex	GO:0005515	protein binding		GenBank	Sus scrofa mRNA, clone:AMP010097E02, expressed in alveolar macrophage.
NM_214260	3.71e-06	2.07931	down	natriuretic peptide A	NPPA	GO:0006182 // GO:0007168 // GO:0007565 // GO:0008217 // GO:0050880	cGMP biosynthetic process // receptor guanylyl cyclase signaling pathway // female pregnancy // regulation of blood pressure // regulation of blood vessel size	GO:0005576	extracellular region	GO:0005179	hormone activity	GO:0006182|GO:0007168|GO:0007565|GO:0008217|GO:0050880|GO:0005576|GO:0005179	RefSeq	Sus scrofa natriuretic peptide A (NPPA), mRNA.
ENSSSCT00000017854	0.013833	2.35798	down	---	NEB	---	---	GO:0030018 // GO:0044449	Z disc // contractile fiber part	GO:0005515	protein binding	GO:0030018|GO:0044449|GO:0005515	ENSEMBL	cdna:known chromosome:Sscrofa10.2:15:156931032:157035322:1 gene:ENSSSCG00000016397 gene_biotype:protein_coding transcript_biotype:protein_coding
ENSSSCT00000017854	0.00371133	2.62997	down	---	NEB	---	---	GO:0030018 // GO:0044449	Z disc // contractile fiber part	GO:0005515	protein binding	GO:0030018|GO:0044449|GO:0005515	ENSEMBL	cdna:known chromosome:Sscrofa10.2:15:156931032:157035322:1 gene:ENSSSCG00000016397 gene_biotype:protein_coding transcript_biotype:protein_coding
AK344301	0.00729472	3.19676	down	kinetochore protein NDC80 homolog	NDC80	GO:0016192	vesicle-mediated transport	GO:0016020	membrane	---	---		GenBank	Sus scrofa mRNA, clone:DCI010002E03, expressed in dendritic cells (immature).
ENSSSCT00000017862	0.0163335	2.07724	down	---	NCAPG2	---	---	---	---	---	---		ENSEMBL	cdna:novel chromosome:Sscrofa10.2:18:874884:884802:1 gene:ENSSSCG00000016405 gene_biotype:protein_coding transcript_biotype:protein_coding
AK344371	0.00565706	3.28993	down	non-SMC condensin I complex, subunit G	NCAPG	---	---	---	---	---	---		GenBank	Sus scrofa mRNA, clone:DCI010026B11, expressed in dendritic cells (immature).
AK390930	0.0240654	2.64062	down	myosin light chain 4-like	MYL4	---	regulation of the force of heart contraction // positive regulation of ATPase activity // cardiac muscle contraction	---	---	---	---		GenBank	Sus scrofa mRNA, clone: CLNT10024E01, expressed in colon.
XM_003480373	0.00694914	2.02604	down	myelin expression factor 2-like	MYEF2	---	myotube differentiation // neuron differentiation	---	---	---	---		RefSeq	PREDICTED: Sus scrofa myelin expression factor 2-like, transcript variant 2 (LOC100621471), mRNA.
AK239035	0.0240225	2.09696	down	minichromosome maintenance complex component 4	MCM4	---	---	---	---	---	---		GenBank	Sus scrofa mRNA, clone:THY010058B01, expressed in thymus.
AK239379	0.0468054	2.3091	down	mitotic spindle assembly checkpoint protein MAD2A-like	MAD2L1	---	mitotic sister chromatid segregation // mitotic cell cycle checkpoint // mitotic spindle assembly checkpoint // negative regulation of protein catabolic process // negative regulation of apoptotic process // negative regulation of mitotic anaphase-promoting complex activity // positive regulation of mitotic cell cycle spindle assembly checkpoint	---	chromosome, centromeric region // kinetochore // spindle pole // nucleus // nuclear pore // cytosol // perinuclear region of cytoplasm // mitotic spindle	GO:0005515 // GO:0042802 // GO:0042803	protein binding // identical protein binding // protein homodimerization activity		GenBank	Sus scrofa mRNA, clone:THY010098B07, expressed in thymus.
ENSSSCT00000001233	0.000132	2.18689	down	histone H1.3-like protein	LOC595122	GO:0006334 // GO:0016584	nucleosome assembly // nucleosome positioning	GO:0000786 // GO:0000790 // GO:0005634 // GO:0005694	nucleosome // nuclear chromatin // nucleus // chromosome	GO:0003677	DNA binding	GO:0006334|GO:0016584|GO:0000786|GO:0000790|GO:0005634|GO:0005694|GO:0003677	ENSEMBL	cdna:known_by_projection chromosome:Sscrofa10.2:7:22072661:22073328:1 gene:ENSSSCG00000001137 gene_biotype:protein_coding transcript_biotype:protein_coding
XM_003483419	0.00282467	2.21653	down	kinetochore-associated protein 1-like	LOC100739587	---	---	---	---	---	---		RefSeq	PREDICTED: Sus scrofa kinetochore-associated protein 1-like (LOC100739587), mRNA.
ENSSSCT00000010357	0.00177467	2.08295	down	protein diaphanous homolog 3-like	LOC100737986	GO:0030036 // GO:0016043	actin cytoskeleton organization // cellular component organization	---	---	GO:0003779 // GO:0005488 // GO:0017048	actin binding // binding // Rho GTPase binding	GO:0030036|GO:0016043|GO:0003779|GO:0005488|GO:0017048	ENSEMBL	cdna:novel chromosome:Sscrofa10.2:11:34600373:34678563:1 gene:ENSSSCG00000009448 gene_biotype:protein_coding transcript_biotype:protein_coding
ENSSSCT00000010603	0.00221335	2.41212	down	N-acetyltransferase ESCO2-like	LOC100627165	GO:0006275 // GO:0034421	regulation of DNA replication // post-translational protein acetylation	GO:0000785	chromatin	---	---	GO:0006275|GO:0034421|GO:0000785	ENSEMBL	cdna:known chromosome:Sscrofa10.2:14:12674865:12711239:1 gene:ENSSSCG00000009670 gene_biotype:protein_coding transcript_biotype:protein_coding
ENSSSCT00000027673	0.00775101	2.7861	down	thymosin beta-15A-like	LOC100522845	GO:0042989 // GO:0030036 // GO:0007010	sequestering of actin monomers // actin cytoskeleton organization // cytoskeleton organization	GO:0005737	cytoplasm	GO:0003779	actin binding	GO:0042989|GO:0030036|GO:0007010|GO:0005737|GO:0003779	ENSEMBL	cdna:known chromosome:Sscrofa10.2:X:97685180:97686261:-1 gene:ENSSSCG00000028695 gene_biotype:protein_coding transcript_biotype:protein_coding
XM_003129540	0.0360358	2.29401	down	olfactory receptor 52B2-like	LOC100522746	---	---	---	---	---	---		RefSeq	PREDICTED: Sus scrofa olfactory receptor 52B2-like (LOC100522746), mRNA.
XM_003127001	0.00269518	3.34254	down	SHC SH2 domain-binding protein 1-like	LOC100522493	---	---	---	---	---	---		RefSeq	PREDICTED: Sus scrofa SHC SH2 domain-binding protein 1-like (LOC100522493), partial mRNA.
AY610250	0.0070854	2.3703	down	cyclin-dependent kinases regulatory subunit 2-like	LOC100520933	---	---	---	---	---	---		GenBank	Sus scrofa clone rcad11b_l23.y1.abd, mRNA sequence.
AK347428	0.0305986	2.08308	down	DNA replication complex GINS protein PSF1-like	LOC100519176	---	---	---	---	---	---		GenBank	Sus scrofa mRNA, clone:OVR010031C07, expressed in ovary.
ENSSSCT00000030611	0.00621307	2.54639	down	hyaluronan mediated motility receptor-like	LOC100515063	---	---	---	---	GO:0005540	hyaluronic acid binding	GO:0005540	ENSEMBL	cdna:known chromosome:Sscrofa10.2:16:65133336:65172257:-1 gene:ENSSSCG00000017022 gene_biotype:protein_coding transcript_biotype:protein_coding
NM_001244997	0.000455	2.96308	down	PCNA-associated factor	LOC100514810	---	---	---	---	---	---		RefSeq	Sus scrofa PCNA-associated factor (LOC100514810), mRNA.
NM_001244997	0.0222738	5.37819	down	PCNA-associated factor	LOC100514810	---	---	---	---	---	---		RefSeq	Sus scrofa PCNA-associated factor (LOC100514810), mRNA.
AK396449	0.0244468	2.19782	down	zinc finger protein 367-like	LOC100512674	---	---	---	---	---	---		GenBank	Sus scrofa mRNA, clone: PST010032B10, expressed in prostate.
XM_003128218	0.00522649	2.48388	down	histone H2B type 1-K-like	LOC100512420	GO:0006334	nucleosome assembly	GO:0000786 // GO:0005634 // GO:0005694	nucleosome // nucleus // chromosome	GO:0003677 // GO:0046982	DNA binding // protein heterodimerization activity	GO:0006334|GO:0000786|GO:0005634|GO:0005694|GO:0003677|GO:0046982	RefSeq	PREDICTED: Sus scrofa histone H2B type 1-K-like (LOC100512420), mRNA.
ENSSSCT00000024164	0.0197517	2.40333	down	histone H2A type 1-like // histone H2A type 1-like // histone H2A type 1-like // histone H2A type 1-like // histone H2A type 1-E-like	LOC100157763 // LOC100158121 // LOC100511884 // LOC100622387 // LOC100737959	GO:0006334	nucleosome assembly	GO:0005622 // GO:0000786 // GO:0005634 // GO:0005694	intracellular // nucleosome // nucleus // chromosome	GO:0003677 // GO:0019899 // GO:0043565 // GO:0046982	DNA binding // enzyme binding // sequence-specific DNA binding // protein heterodimerization activity	GO:0006334|GO:0005622|GO:0000786|GO:0005634|GO:0005694|GO:0003677|GO:0019899|GO:0043565|GO:0046982	ENSEMBL	cdna:novel chromosome:Sscrofa10.2:7:23188162:23188554:-1 gene:ENSSSCG00000022537 gene_biotype:protein_coding transcript_biotype:protein_coding
XM_001928557	0.000432	2.63508	down	histone H2A type 1-like	LOC100157763	---	---	---	---	---	---		RefSeq	PREDICTED: Sus scrofa histone H2A type 1-like (LOC100157763), mRNA.
XM_001927717	0.00100494	2.24492	down	histone H2B type 1-like	LOC100156937	GO:0006334	nucleosome assembly	GO:0000786 // GO:0005634 // GO:0005694	nucleosome // nucleus // chromosome	GO:0003677 // GO:0046982	DNA binding // protein heterodimerization activity	GO:0006334|GO:0000786|GO:0005634|GO:0005694|GO:0003677|GO:0046982	RefSeq	PREDICTED: Sus scrofa histone H2B type 1-like (LOC100156937), mRNA.
ENSSSCT00000028746	0.00312301	2.1647	down	histone cluster 2, H3-like // histone H3.2-like // histone H3.2-like	LOC100156741 // LOC100622412 // LOC100738094	GO:0006334	nucleosome assembly	GO:0000786 // GO:0005634 // GO:0005694	nucleosome // nucleus // chromosome	GO:0003677 // GO:0046982	DNA binding // protein heterodimerization activity	GO:0006334|GO:0000786|GO:0005634|GO:0005694|GO:0003677|GO:0046982	ENSEMBL	cdna:known chromosome:Sscrofa10.2:4:108826511:108826921:1 gene:ENSSSCG00000026982 gene_biotype:protein_coding transcript_biotype:protein_coding
ENSSSCT00000001265	0.00417631	2.16043	down	histone H3.1-like	LOC100156557	GO:0006334 // GO:0060968	nucleosome assembly // regulation of gene silencing	GO:0000786 // GO:0005634 // GO:0005694	nucleosome // nucleus // chromosome	GO:0005515 // GO:0003677 // GO:0046982	protein binding // DNA binding // protein heterodimerization activity	GO:0006334|GO:0060968|GO:0000786|GO:0005634|GO:0005694|GO:0005515|GO:0003677|GO:0046982	ENSEMBL	cdna:known_by_projection chromosome:Sscrofa10.2:7:23089038:23089448:-1 gene:ENSSSCG00000024918 gene_biotype:protein_coding transcript_biotype:protein_coding
XM_001928639	0.00105591	3.55731	down	histone H2A type 1-F-like	LOC100154508	GO:0006334	nucleosome assembly	GO:0000786 // GO:0005634 // GO:0005694	nucleosome // nucleus // chromosome	GO:0003677 // GO:0046982	DNA binding // protein heterodimerization activity	GO:0006334|GO:0000786|GO:0005634|GO:0005694|GO:0003677|GO:0046982	RefSeq	PREDICTED: Sus scrofa histone H2A type 1-F-like (LOC100154508), mRNA.
XM_001928611	0.00882316	2.7111	down	histone H2A type 1-F-like	LOC100154071	GO:0006334	nucleosome assembly	GO:0000786 // GO:0005634 // GO:0005694	nucleosome // nucleus // chromosome	GO:0003677 // GO:0046982	DNA binding // protein heterodimerization activity	GO:0006334|GO:0000786|GO:0005634|GO:0005694|GO:0003677|GO:0046982	RefSeq	PREDICTED: Sus scrofa histone H2A type 1-F-like (LOC100154071), mRNA.
XM_001928549	0.00762667	2.21588	down	histone H2B type 1-H-like	LOC100152528	GO:0006334	nucleosome assembly	GO:0000786 // GO:0005634 // GO:0005694	nucleosome // nucleus // chromosome	GO:0003677 // GO:0046982	DNA binding // protein heterodimerization activity	GO:0006334|GO:0000786|GO:0005634|GO:0005694|GO:0003677|GO:0046982	RefSeq	PREDICTED: Sus scrofa histone H2B type 1-H-like (LOC100152528), mRNA.
AK343869	0.0344431	2.66664	down	lamin B1	LMNB1	---	---	GO:0005634 // GO:0005635 // GO:0005638 // GO:0005654 // GO:0005882 // GO:0031965	nucleus // nuclear envelope // lamin filament // nucleoplasm // intermediate filament // nuclear membrane	GO:0005198 // GO:0043274	structural molecule activity // phospholipase binding		GenBank	Sus scrofa mRNA, clone:AMP010070F12, expressed in alveolar macrophages.
AK343869	0.00146439	2.36687	down	lamin B1	LMNB1	---	---	GO:0005634 // GO:0005635 // GO:0005638 // GO:0005654 // GO:0005882 // GO:0031965	nucleus // nuclear envelope // lamin filament // nucleoplasm // intermediate filament // nuclear membrane	GO:0005198 // GO:0043274	structural molecule activity // phospholipase binding		GenBank	Sus scrofa mRNA, clone:AMP010070F12, expressed in alveolar macrophages.
ENSSSCT00000005481	0.00155862	3.56914	down	kinesin family member 23	KIF23	GO:0007018 // GO:0051256 // GO:0000910 // GO:0032467	microtubule-based movement // spindle midzone assembly involved in mitosis // cytokinesis // positive regulation of cytokinesis	GO:0005634 // GO:0005813 // GO:0005819 // GO:0005874 // GO:0005875 // GO:0030496 // GO:0045171 // GO:0072686 // GO:0097149 // GO:0005871	nucleus // centrosome // spindle // microtubule // microtubule associated complex // midbody // intercellular bridge // mitotic spindle // centralspindlin complex // kinesin complex	GO:0000166 // GO:0005515 // GO:0003777 // GO:0005524 // GO:0008017	nucleotide binding // protein binding // microtubule motor activity // ATP binding // microtubule binding	GO:0007018|GO:0051256|GO:0000910|GO:0032467|GO:0005634|GO:0005813|GO:0005819|GO:0005874|GO:0005875|GO:0030496|GO:0045171|GO:0072686|GO:0097149|GO:0005871|GO:0000166|GO:0005515|GO:0003777|GO:0005524|GO:0008017	ENSEMBL	cdna:novel chromosome:Sscrofa10.2:1:185212193:185303450:1 gene:ENSSSCG00000004969 gene_biotype:protein_coding transcript_biotype:protein_coding
AK343830	0.0104716	2.46801	down	kinesin family member 20B	KIF20B	GO:0001843// GO:0006200 // GO:0007018 // GO:0016192 // GO:0070201 // GO:2000114 // GO:2001222	neural tube closure // ATP catabolic process // microtubule-based movement // vesicle-mediated transport // regulation of establishment of protein localization // regulation of establishment of cell polarity // regulation of neuron migration	GO:0005634 //GO:0005654 // GO:0005730 //GO:0005737 // GO:0005813 // GO:0005874 // GO:0016020	nucleus // nucleoplasm // nucleolus // cytoplasm // centrosome // microtubule // membrane	GO:0000166 // GO:0003777 // GO:0005515 // GO:0005524 // GO:0008017 // GO:0016887 // GO:0050699	nucleotide binding // microtubule motor activity // protein binding // ATP binding // microtubule binding // ATPase activity // WW domain binding		GenBank	Sus scrofa mRNA, clone:AMP010059G02, expressed in alveolar macrophages.
AK344642	0.000679	2.86479	down	kinesin family member 20A	KIF20A	GO:0000910 // GO:0001578 // GO:0007018	cytokinesis // microtubule bundle formation // microtubule-based movement	GO:0005794 // GO:0005819 // GO:0005871 // GO:0005874	Golgi apparatus // spindle // kinesin complex // microtubule	GO:0000166 // GO:0003777 // GO:0005524 // GO:0008017 //GO:0019901	nucleotide binding //microtubule motor activity // ATP binding // microtubule binding // protein kinase binding		GenBank	Sus scrofa mRNA, clone:DCI010092D02, expressed in dendritic cells (immature).
XM_003483160	0.0182772	2.53153	down	kinesin-like protein KIF15-like	KIF15	GO:0007018	microtubule-based movement	GO:0005871 // GO:0005874	kinesin complex // microtubule	GO:0000166 // GO:0003777 // GO:0005524 // GO:0008017	nucleotide binding // microtubule motor activity // ATP binding // microtubule binding		RefSeq	PREDICTED: Sus scrofa kinesin-like protein KIF15-like (LOC100738172), partial mRNA.
XM_003133148	0.00195272	3.6256	down	kinesin family member 11	KIF11	GO:0007018 // GO:0007051 // GO:0007100 // GO:0090307	microtubule-based movement // spindle organization // mitotic centrosome separation // spindle assembly involved in mitosis	GO:0000922 // GO:0005737 // GO:0005819 // GO:0005871 // GO:0005874 // GO:0005876	spindle pole // cytoplasm // spindle // kinesin complex // microtubule // spindle microtubule	GO:0000166 // GO:0003777 // GO:0005524 // GO:0008017 // GO:0019901	nucleotide binding // microtubule motor activity // ATP binding // microtubule binding // protein kinase binding	GO:0007018|GO:0007051|GO:0007100|GO:0090307|GO:0000922|GO:0005737|GO:0005819|GO:0005871|GO:0005874|GO:0005876|GO:0000166|GO:0003777|GO:0005524|GO:0008017|GO:0019901	RefSeq	PREDICTED: Sus scrofa kinesin family member 11 (KIF11), mRNA.
ENSSSCT00000007092	0.0102489	2.01241	down	IQ motif containing GTPase activating protein 3	IQGAP3	GO:0000082 // GO:0000187 // GO:0001934 // GO:0007165 // GO:0007264 // GO:0007265 // GO:0008361 // GO:0010628 // GO:0010629 // GO:0032320 // GO:0033601 // GO:0043547 // GO:0051056 // GO:0070371 // GO:0071310	G1/S transition of mitotic cell cycle // activation of MAPK activity // positive regulation of protein phosphorylation // signal transduction // small GTPase mediated signal transduction // Ras protein signal transduction // regulation of cell size // positive regulation of gene expression // negative regulation of gene expression // positive regulation of Ras GTPase activity // positive regulati…	GO:0005622 // GO:0005737 // GO:0005911 // GO:0016328	intracellular // cytoplasm // cell-cell junction // lateral plasma membrane	GO:0005515 // GO:0005096 // GO:0005099 // GO:0017016 // GO:0017048	protein binding // GTPase activator activity // Ras GTPase activator activity // Ras GTPase binding // Rho GTPase binding	GO:0000082|GO:0000187|GO:0001934|GO:0007165|GO:0007264|GO:0007265|GO:0008361|GO:0010628|GO:0010629|GO:0032320|GO:0033601|GO:0043547|GO:0051056|GO:0070371|GO:0071310|GO:0005622|GO:0005737|GO:0005911|GO:0016328|GO:0005515|GO:0005096|GO:0005099|GO:0017016|GO:0017048	ENSEMBL	cdna:known chromosome:Sscrofa10.2:4:102134425:102178069:1 gene:ENSSSCG00000006475 gene_biotype:protein_coding transcript_biotype:protein_coding
ENSSSCT00000010639	0.00236568	2.01099	down	high mobility group box 2	HMGB2	GO:0006265 // GO:0006288 // GO:0006357 // GO:0051103	DNA topological change // base-excision repair, DNA ligation // regulation of transcription from RNA polymerase II promoter // DNA ligation involved in DNA repair	GO:0000793 // GO:0005634 // GO:0005634 // GO:0005694 // GO:0005737 // GO:0048471	condensed chromosome // nucleus // nucleus // chromosome // cytoplasm // perinuclear region of cytoplasm	GO:0005515 // GO:0003677 // GO:0003677 // GO:0008301 // GO:0008301	protein binding // DNA binding // DNA binding // DNA binding, bending // DNA binding, bending	GO:0006265|GO:0006288|GO:0006357|GO:0051103|GO:0000793|GO:0005634|GO:0005634|GO:0005694|GO:0005737|GO:0048471|GO:0005515|GO:0003677|GO:0003677|GO:0008301|GO:0008301	ENSEMBL	cdna:known chromosome:Sscrofa10.2:14:17859679:17862757:1 gene:ENSSSCG00000009704 gene_biotype:protein_coding transcript_biotype:protein_coding
NM_001123122	0.0159922	2.12739	down	H2A histone family, member Z	H2AFZ	GO:0006334	nucleosome assembly	GO:0000786 // GO:0005634 // GO:0005694	nucleosome // nucleus // chromosome	GO:0003677 // GO:0046982	DNA binding // protein heterodimerization activity	GO:0006334|GO:0000786|GO:0005634|GO:0005694|GO:0003677|GO:0046982	RefSeq	Sus scrofa H2A histone family, member Z (H2AFZ), mRNA.
XM_003125341	0.00194517	2.19078	down	Gen endonuclease homolog 1 (Drosophila)	GEN1	---	---	---	---	---	---		RefSeq	PREDICTED: Sus scrofa Gen homolog 1, endonuclease (Drosophila) (GEN1), mRNA.
ENSSSCT00000008043	0.0127055	2.17919	down	---	FAM83D	---	---	---	---	---	---		ENSEMBL	cdna:known chromosome:Sscrofa10.2:17:47358161:47368515:1 gene:ENSSSCG00000007351 gene_biotype:protein_coding transcript_biotype:protein_coding
XM_003130411	0.0120164	2.56497	down	denticleless E3 ubiquitin protein ligase homolog (Drosophila)	DTL	GO:0006513 // GO:0006974 // GO:0009411 // GO:0019985 // GO:0031572 // GO:0051726	protein monoubiquitination // response to DNA damage stimulus // response to UV // translesion synthesis // G2 DNA damage checkpoint // regulation of cell cycle	---	nucleus // nucleolus // cytoplasm // centrosome // Cul4A-RING ubiquitin ligase complex // Cul4B-RING ubiquitin ligase complex // intracellular membrane-bounded organelle	---	ubiquitin-protein ligase activity // protein binding		RefSeq	PREDICTED: Sus scrofa denticleless homolog (Drosophila) (DTL), mRNA.
AK344672	0.00505978	2.81719	down	discs, large (Drosophila) homolog-associated protein 5	DLGAP5	---	cell-cell signaling	---	---	---	---		GenBank	Sus scrofa mRNA, clone:DCI010101E08, expressed in dendritic cells (immature).
NM_213878	0.0128308	2.26568	down	calponin 1, basic, smooth muscle	CNN1	GO:0031032	actomyosin structure organization	GO:0005856	cytoskeleton	GO:0003779 // GO:0005516	actin binding // calmodulin binding	GO:0031032|GO:0005856|GO:0003779|GO:0005516	RefSeq	Sus scrofa calponin 1, basic, smooth muscle (CNN1), mRNA.
ENSSSCT00000008862	0.00384423	2.69319	down	cytoskeleton associated protein 2-like	CKAP2L	---	---	GO:0005813	centrosome	---	---	GO:0005813	ENSEMBL	cdna:novel chromosome:Sscrofa10.2:3:45411889:45433896:-1 gene:ENSSSCG00000008089 gene_biotype:protein_coding transcript_biotype:protein_coding
XM_003130956	0.007147	3.24303	down	cytoskeleton associated protein 2	CKAP2	---	mitotic cytokinesis // negative regulation of microtubule depolymerization // positive regulation of transcription from RNA polymerase II promoter	---	---	---	---		RefSeq	PREDICTED: Sus scrofa cytoskeleton associated protein 2 (CKAP2), mRNA.
XM_003357541	0.000163	2.08972	down	centromere protein L-like	CENPL	---	---	---	---	---	---		RefSeq	PREDICTED: Sus scrofa centromere protein L-like (LOC100623697), mRNA.
ENSSSCT00000013658	0.00691712	2.12463	down	centromere protein I	CENPI	GO:0034508	centromere complex assembly	GO:0000776	kinetochore	---	---	GO:0034508|GO:0000776	ENSEMBL	cdna:known chromosome:Sscrofa10.2:X:90692528:90742570:-1 gene:ENSSSCG00000012491 gene_biotype:protein_coding transcript_biotype:protein_coding
AK238964	0.00299839	3.19346	down	centromere protein F, 350/400kDa (mitosin)	CENPF	---	G2 phase of mitotic cell cycle // mitotic M phase // mitotic cell cycle // chromosome segregation // regulation of G2/M transition of mitotic cell cycle // protein transport // regulation of striated muscle tissue development // negative regulation of transcription, DNA-dependent // metaphase plate congression	---	chromosome, centromeric region // kinetochore // spindle pole // nucleus // nuclear envelope // cytoplasm // spindle // nuclear matrix // midbody // pronucleus	---	protein binding // protein C-terminus binding // transcription factor binding // protein homodimerization activity // dynein binding		GenBank	Sus scrofa mRNA, clone:THY010052D08, expressed in thymus.
NM_214320	0.00995445	2.17949	down	cyclin-dependent kinase inhibitor 3	CDKN3	GO:0007049 // GO:0016311 // GO:0035335	cell cycle // dephosphorylation // peptidyl-tyrosine dephosphorylation	GO:0005737 // GO:0048471 // GO:0048471	cytoplasm // perinuclear region of cytoplasm // perinuclear region of cytoplasm	GO:0004721 // GO:0004725 // GO:0016787 // GO:0016791	phosphoprotein phosphatase activity // protein tyrosine phosphatase activity // hydrolase activity // phosphatase activity	GO:0007049|GO:0016311|GO:0035335|GO:0005737|GO:0048471|GO:0048471|GO:0004721|GO:0004725|GO:0016787|GO:0016791	RefSeq	Sus scrofa cyclin-dependent kinase inhibitor 3 (CDKN3), mRNA.
NM_001159304	0.000738	2.4712	down	cyclin-dependent kinase 1	CDK1	GO:0006468 // GO:0007095 // GO:0034501 // GO:0043066 // GO:0051301	protein phosphorylation // mitotic G2 DNA damage checkpoint // protein localization to kinetochore // negative regulation of apoptotic process // cell division	GO:0005634 // GO:0005737 // GO:0005876 // GO:0030496	nucleus // cytoplasm // spindle microtubule // midbody	GO:0000166 // GO:0004672 // GO:0004674 // GO:0004693 // GO:0005524 // GO:0008353 // GO:0016301 // GO:0016772 // GO:0030544	nucleotide binding // protein kinase activity // protein serine/threonine kinase activity // cyclin-dependent protein serine/threonine kinase activity // ATP binding // RNA polymerase II carboxy-terminal domain kinase activity // kinase activity // transferase activity, transferring phosphorus-containing groups // Hsp70 protein binding	GO:0006468|GO:0007095|GO:0034501|GO:0043066|GO:0051301|GO:0005634|GO:0005737|GO:0005876|GO:0030496|GO:0000166|GO:0004672|GO:0004674|GO:0004693|GO:0005524|GO:0008353|GO:0016301|GO:0016772|GO:0030544	RefSeq	Sus scrofa cyclin-dependent kinase 1 (CDK1), mRNA.
NM_001159304	0.00961939	2.68505	down	cyclin-dependent kinase 1	CDK1	GO:0006468 // GO:0007095 // GO:0034501 // GO:0043066 // GO:0051301	protein phosphorylation // mitotic G2 DNA damage checkpoint // protein localization to kinetochore // negative regulation of apoptotic process // cell division	GO:0005634 // GO:0005737 // GO:0005876 // GO:0030496	nucleus // cytoplasm // spindle microtubule // midbody	GO:0000166 // GO:0004672 // GO:0004674 // GO:0004693 // GO:0005524 // GO:0008353 // GO:0016301 // GO:0016772 // GO:0030544	nucleotide binding // protein kinase activity // protein serine/threonine kinase activity // cyclin-dependent protein serine/threonine kinase activity // ATP binding // RNA polymerase II carboxy-terminal domain kinase activity // kinase activity // transferase activity, transferring phosphorus-containing groups // Hsp70 protein binding	GO:0006468|GO:0007095|GO:0034501|GO:0043066|GO:0051301|GO:0005634|GO:0005737|GO:0005876|GO:0030496|GO:0000166|GO:0004672|GO:0004674|GO:0004693|GO:0005524|GO:0008353|GO:0016301|GO:0016772|GO:0030544	RefSeq	Sus scrofa cyclin-dependent kinase 1 (CDK1), mRNA.
XM_003132816	0.033308	2.21161	down	cell division cycle-associated protein 2-like	CDCA2	---	---	GO:0005634 // GO:0005737	nucleus // cytoplasm	---	---		RefSeq	PREDICTED: Sus scrofa cell division cycle-associated protein 2-like (LOC100156303), mRNA.
ENSSSCT00000004368	0.00348124	2.6058	down	cell division cycle 20 homolog (S. cerevisiae)	CDC20	GO:0016567 // GO:0007049 // GO:0007067 // GO:0031145 // GO:0031915 // GO:0040020 // GO:0051301 // GO:0051488 // GO:0090129 // GO:0031915 // GO:0051488 // GO:0090129	protein ubiquitination // cell cycle // mitosis // anaphase-promoting complex-dependent proteasomal ubiquitin-dependent protein catabolic process // positive regulation of synaptic plasticity // regulation of meiosis // cell division // activation of anaphase-promoting complex activity // positive regulation of synapse maturation // positive regulation of synaptic plasticity // activation of anap…	GO:0000922 // GO:0005737 // GO:0005680 // GO:0005815 // GO:0005856 // GO:0005680	spindle pole // cytoplasm // anaphase-promoting complex // microtubule organizing center // cytoskeleton // anaphase-promoting complex	GO:0005515 // GO:0008022 // GO:0019899	protein binding // protein C-terminus binding // enzyme binding	GO:0016567|GO:0007049|GO:0007067|GO:0031145|GO:0031915|GO:0040020|GO:0051301|GO:0051488|GO:0090129|GO:0031915|GO:0051488|GO:0090129|GO:0000922|GO:0005737|GO:0005680|GO:0005815|GO:0005856|GO:0005680|GO:0005515|GO:0008022|GO:0019899	ENSEMBL	cdna:known chromosome:Sscrofa10.2:6:155337334:155345129:-1 gene:ENSSSCG00000003949 gene_biotype:protein_coding transcript_biotype:protein_coding
NM_001243931	0.0345865	2.00855	down	cyclin E2	CCNE2	GO:0000079 // GO:0006270 // GO:0007049 // GO:0051301 // GO:0051726	regulation of cyclin-dependent protein serine/threonine kinase activity // DNA replication initiation // cell cycle // cell division // regulation of cell cycle	GO:0005634	nucleus	GO:0016538 // GO:0019901	cyclin-dependent protein serine/threonine kinase regulator activity // protein kinase binding	GO:0000079|GO:0006270|GO:0007049|GO:0051301|GO:0051726|GO:0005634|GO:0016538|GO:0019901	RefSeq	Sus scrofa cyclin E2 (CCNE2), mRNA.
NM_001177926	0.000735	3.24045	down	cyclin A2	CCNA2	GO:0000079 // GO:0007049 // GO:0007265 // GO:0045893 // GO:0051301 // GO:0051726	regulation of cyclin-dependent protein serine/threonine kinase activity // cell cycle // Ras protein signal transduction // positive regulation of transcription, DNA-dependent // cell division // regulation of cell cycle	GO:0001939 // GO:0001940 // GO:0005634 // GO:0005737	female pronucleus // male pronucleus // nucleus // cytoplasm	GO:0019901	protein kinase binding	GO:0000079|GO:0007049|GO:0007265|GO:0045893|GO:0051301|GO:0051726|GO:0001939|GO:0001940|GO:0005634|GO:0005737|GO:0019901	RefSeq	Sus scrofa cyclin A2 (CCNA2), mRNA.
ENSSSCT00000018523	0.0129537	2.02658	down	---	CCDC99	---	---	---	---	---	---		ENSEMBL	cdna:novel chromosome:Sscrofa10.2:16:58704578:58723573:1 gene:ENSSSCG00000017011 gene_biotype:protein_coding transcript_biotype:protein_coding
AK235138	0.00719829	2.68457	down	ATPase family, AAA domain containing 2	ATAD2	GO:0006200 // GO:0045893	ATP catabolic process // positive regulation of transcription, DNA-templated	GO:0005634 // GO:0070062	nucleus // extracellular vesicular exosome	GO:0000166 // GO:0005515 // GO:0005524 // GO:0016887 // GO:0017111	nucleotide binding // protein binding // ATP binding // ATPase activity // nucleoside-triphosphatase activity		GenBank	Sus scrofa mRNA, clone:OVRM10052F08, expressed in ovary.
ENSSSCT00000011921	0.00919957	2.05372	down	---	ASPM	GO:0001764 // GO:0002052 // GO:0007283 // GO:0007420 // GO:0021873 // GO:0045665 // GO:0045769 // GO:0048477 // GO:0048589 // GO:0051661 // GO:0090263	neuron migration // positive regulation of neuroblast proliferation // spermatogenesis // brain development // forebrain neuroblast division // negative regulation of neuron differentiation // negative regulation of asymmetric cell division // oogenesis // developmental growth // maintenance of centrosome location // positive regulation of canonical Wnt receptor signaling pathway	GO:0000922 // GO:0030496	spindle pole // midbody	GO:0005515 // GO:0005488	protein binding // binding	GO:0001764|GO:0002052|GO:0007283|GO:0007420|GO:0021873|GO:0045665|GO:0045769|GO:0048477|GO:0048589|GO:0051661|GO:0090263|GO:0000922|GO:0030496|GO:0005515|GO:0005488	ENSEMBL	cdna:known chromosome:Sscrofa10.2:10:24612857:24657406:-1 gene:ENSSSCG00000010896 gene_biotype:protein_coding transcript_biotype:protein_coding
NM_001137625	0.00350229	2.63113	down	ASF1 anti-silencing function 1 homolog B (S. cerevisiae)	ASF1B	GO:0006333 // GO:0006334	chromatin assembly or disassembly // nucleosome assembly	GO:0000785 // GO:0005634	chromatin // nucleus	GO:0042393	histone binding	GO:0006333|GO:0006334|GO:0000785|GO:0005634|GO:0042393	RefSeq	Sus scrofa ASF1 anti-silencing function 1 homolog B (S. cerevisiae) (ASF1B), mRNA.
ENSSSCT00000018136	0.00968663	2.96479	down	---	ANLN	GO:0000910	cytokinesis	GO:0005826 // GO:0015629	actomyosin contractile ring // actin cytoskeleton	GO:0005515 // GO:0003779 // GO:0005543	protein binding // actin binding // phospholipid binding	GO:0000910|GO:0005826|GO:0015629|GO:0005515|GO:0003779|GO:0005543	ENSEMBL	cdna:known chromosome:Sscrofa10.2:18:41294200:41348331:-1 gene:ENSSSCG00000016658 gene_biotype:protein_coding transcript_biotype:protein_coding
ENSSSCT00000011432	0.00135994	2.43713	down	actin, alpha 2, smooth muscle, aorta	ACTA2	GO:0009615 // GO:0008217 // GO:0014829 // GO:0072144 // GO:0006200 // GO:0006915 // GO:0030048 // GO:0030240 // GO:0031032 // GO:0033275 // GO:0055003 // GO:0055008 // GO:0060047	response to virus // regulation of blood pressure // vascular smooth muscle contraction // glomerular mesangial cell development // ATP catabolic process // apoptotic process // actin filament-based movement // skeletal muscle thin filament assembly // actomyosin structure organization // actin-myosin filament sliding // cardiac myofibril assembly // cardiac muscle tissue morphogenesis // heart c…	GO:0005737 // GO:0005856 // GO:0015629 // GO:0030485 // GO:0043234 // GO:0005884 // GO:0030017 // GO:0031674 // GO:0042643 // GO:0070062	cytoplasm // cytoskeleton // actin cytoskeleton // smooth muscle contractile fiber // protein complex // actin filament // sarcomere // I band // actomyosin, actin part // extracellular vesicular exosome	GO:0000166 // GO:0005524 // GO:0016887 // GO:0017022	nucleotide binding // ATP binding // ATPase activity // myosin binding	GO:0009615|GO:0008217|GO:0014829|GO:0072144|GO:0006200|GO:0006915|GO:0030048|GO:0030240|GO:0031032|GO:0033275|GO:0055003|GO:0055008|GO:0060047|GO:0005737|GO:0005856|GO:0015629|GO:0030485|GO:0043234|GO:0005884|GO:0030017|GO:0031674|GO:0042643|GO:0070062|GO:0000166|GO:0005524|GO:0016887|GO:0017022	ENSEMBL	cdna:known chromosome:Sscrofa10.2:14:109852735:109871621:-1 gene:ENSSSCG00000010447 gene_biotype:protein_coding transcript_biotype:protein_coding
AK240464	0.0169866	3.96686	down	actin, aortic smooth muscle	ACTA2	GO:0008217 // GO:0009615 // GO:0014829 // GO:0072144	regulation of blood pressure // response to virus // vascular smooth muscle contraction // glomerular mesangial cell development	GO:0005615 // GO:0005737 // GO:0005856 // GO:0015629 // GO:0030485 // GO:0043234	extracellular space // cytoplasm // cytoskeleton // actin cytoskeleton //smooth muscle contractile fiber // protein complex	GO:0000166 // GO:0005515 // GO:0005524	nucleotide binding // protein binding // ATP binding		GenBank	Sus scrofa mRNA, clone:UTR010076C05, expressed in uterus.
XM_003129534	0.0102228	2.11114	down	olfactory receptor 52E2-like	OR52E2	---	signal transduction // G-protein coupled receptor signaling pathway // detection of chemical stimulus involved in sensory perception of smell	---	membrane // integral to membrane	---	signal transducer activity // G-protein coupled receptor activity // olfactory receptor activity		RefSeq	PREDICTED: Sus scrofa olfactory receptor 52E2-like (LOC100521140), partial mRNA.
ENSSSCT00000024074	0.0142291	2.90428	down	---	---	GO:0006355	regulation of transcription, DNA-dependent	---	---	---	---	GO:0006355	ENSEMBL	cdna:novel chromosome:Sscrofa10.2:4:74304917:74315922:1 gene:ENSSSCG00000023221 gene_biotype:protein_coding transcript_biotype:protein_coding
HQ630066	0.000423	2.51407	down	---	---	GO:0006334 // GO:0006334	nucleosome assembly // nucleosome assembly	GO:0000786 // GO:0005634 // GO:0005694 // GO:0000786 // GO:0005634 // GO:0005694	nucleosome // nucleus // chromosome // nucleosome // nucleus // chromosome	GO:0003677 // GO:0046982 // GO:0003677 // GO:0046982	DNA binding // protein heterodimerization activity // DNA binding // protein heterodimerization activity	GO:0006334|GO:0006334|GO:0000786|GO:0005634|GO:0005694|GO:0000786|GO:0005634|GO:0005694|GO:0003677|GO:0046982|GO:0003677|GO:0046982	GenBank	Sus scrofa histone cluster 1 (HIST1H3E) mRNA, complete cds.
HQ630066	0.000368	2.53025	down	---	---	GO:0006334 // GO:0006334	nucleosome assembly // nucleosome assembly	GO:0000786 // GO:0005634 // GO:0005694 // GO:0000786 // GO:0005634 // GO:0005694	nucleosome // nucleus // chromosome // nucleosome // nucleus // chromosome	GO:0003677 // GO:0046982 // GO:0003677 // GO:0046982	DNA binding // protein heterodimerization activity // DNA binding // protein heterodimerization activity	GO:0006334|GO:0006334|GO:0000786|GO:0005634|GO:0005694|GO:0000786|GO:0005634|GO:0005694|GO:0003677|GO:0046982|GO:0003677|GO:0046982	GenBank	Sus scrofa histone cluster 1 (HIST1H3E) mRNA, complete cds.
HQ630066	0.000423	2.51407	down	---	---	GO:0006334	nucleosome assembly	GO:0000786 // GO:0005634 // GO:0005694	nucleosome // nucleus // chromosome	GO:0003677 // GO:0046982	DNA binding // protein heterodimerization activity	GO:0006334|GO:0000786|GO:0005634|GO:0005694|GO:0003677|GO:0046982	GenBank	Sus scrofa histone cluster 1 (HIST1H3E) mRNA, complete cds.
AK393738	0.0307692	2.13411	down	---	---	GO:0006096	glycolysis	GO:0000015	phosphopyruvate hydratase complex	GO:0000287 // GO:0004634	magnesium ion binding // phosphopyruvate hydratase activity	GO:0006096|GO:0000015|GO:0000287|GO:0004634	GenBank	Sus scrofa mRNA, clone: KDN010097F06, expressed in kidney.
---	0.0218533	2.02231	down	---	---	---	---	---	---	---	---		---	---
---	0.0362604	2.16993	down	---	---	---	---	---	---	---	---		---	---
---	0.04327	2.06791	down	---	---	---	---	---	---	---	---		---	---
---	0.00555791	2.06379	down	---	---	---	---	---	---	---	---		---	---
AK344379	0.00655441	2.80734	down	LOW QUALITY PROTEIN: protein CASC5	---	---	---	---	---	---	---		GenBank	Sus scrofa mRNA, clone:DCI010029B04, expressed in dendritic cells (immature).
ENSSSCT00000027832	0.00549246	2.19689	down	---	---	---	---	---	---	---	---		ENSEMBL	cdna:novel scaffold:Sscrofa10.2:GL894566.1:27444:30514:-1 gene:ENSSSCG00000022923 gene_biotype:protein_coding transcript_biotype:protein_coding
AK348386	0.00783011	2.21395	down	---	---	---	---	---	---	---	---		GenBank	Sus scrofa mRNA, clone:OVRM10152A12, expressed in ovary.
AK239247	0.000849	2.21214	down	histone H3.2-like	---	---	---	---	---	---	---		GenBank	Sus scrofa mRNA, clone:THY010084F12, expressed in thymus.
AK231530	0.0238292	2.74951	down	histone H2B type 2-F-like isoform 1	---	---	---	---	---	---	---		GenBank	Sus scrofa mRNA, clone:ITT010087D02, expressed in intestine.
---	0.00245836	3.56041	down	---	---	---	---	---	---	---	---		---	---
AK392928	0.0029117	2.58191	down	histone H2A type 1-like	---	---	---	---	---	---	---		GenBank	Sus scrofa mRNA, clone: ITT010042G01, expressed in intestine.
AK351387	0.00372464	2.95733	down	histone H2B type 1-C/E/G	---	---	---	---	---	---	---		GenBank	Sus scrofa mRNA, clone:THY010001C01, expressed in thymus.
---	0.00229318	3.29418	down	---	---	---	---	---	---	---	---		---	---
---	0.00993991	2.45139	down	---	---	---	---	---	---	---	---		---	---
---	0.0179316	2.19568	down	---	---	---	---	---	---	---	---		---	---
---	0.0126126	2.39415	down	---	---	---	---	---	---	---	---		---	---
---	0.0117528	2.40036	down	---	---	---	---	---	---	---	---		---	---
---	0.0103276	3.50008	down	---	---	---	---	---	---	---	---		---	---
---	0.00846023	2.72555	down	---	---	---	---	---	---	---	---		---	---
---	0.0239628	2.07521	down	---	---	---	---	---	---	---	---		---	---
---	0.00993702	2.20463	down	---	---	---	---	---	---	---	---		---	---
---	0.0231407	2.07561	down	---	---	---	---	---	---	---	---		---	---
---	0.000366	3.38231	down	---	---	---	---	---	---	---	---		---	---
---	0.0262469	2.0626	down	---	---	---	---	---	---	---	---		---	---
---	0.0020291	3.23802	down	---	---	---	---	---	---	---	---		---	---
---	0.0161187	2.26452	down	---	---	---	---	---	---	---	---		---	---
---	0.00480365	2.21333	down	---	---	---	---	---	---	---	---		---	---
---	0.00375953	3.15179	down	---	---	---	---	---	---	---	---		---	---
---	0.0110983	2.29468	down	---	---	---	---	---	---	---	---		---	---
---	0.0357154	2.03555	down	---	---	---	---	---	---	---	---		---	---
---	0.00305785	2.83713	down	---	---	---	---	---	---	---	---		---	---
---	0.00260983	2.10155	down	---	---	---	---	---	---	---	---		---	---
---	0.000174	2.24589	down	---	---	---	---	---	---	---	---		---	---
---	0.00435233	2.63975	down	---	---	---	---	---	---	---	---		---	---
AK238967	0.00219003	2.63645	down	PREDICTED: RNA polymerase-associated protein RTF1 homolog	---	---		---	---	---	---		GenBank	Sus scrofa mRNA, clone:THY010052E09, expressed in thymus.
